# Supplementary material for: Safety of a tetravalent live dengue virus vaccine in children responding to one serotype only
Source: JCI Insight. 2026 Mar 17;11(8):e200741. doi: 10.1172/jci.insight.200741 (PMC13135402; doi:10.1172/jci.insight.200741)
Supplement: Supporting data values [file jciinsight-11-200741-s062.xlsx]

## Sheet: Cebu naïve full data set  
Sample ID and Vax status		mat PRNT Year 1						LX DV1-4 NS1												LX YFV NS1				Vaccine response based on YF NS1 ELISA			Assay SUMMARY (column names from Vax tab)			Vaccine response and Infection Status Summary
		DV1	DV2	DV3	DV4	Status	Serotypes	DV1 NS1 BL	DV1 NS1 Y1	DV1 NS1 Δ	DV2 NS1 BL	DV2 NS1 Y1	DV2 NS1 Δ	DV3 NS1 BL	DV3 NS1 Y1	DV3 NS1 Δ	DV4 NS1 BL	DV4 NS1 Y1	DV4 NS1 Δ	YF NS1 BL	YF NS1 Y1	YFV NS1 Δ (Pos > 926)		YFV NS1 BL	YFV NS1 Y1 ( Pos > 0.7)		YFV NS1 Ab ELISA and/or Luminex positive	PRNT Serotypes	DV NS1 #	Vaccine response ONLY (YFV NS1 Ab positive and/or DENV NAb positive. DV NS1 Ab negative)	Vaccine response + FLAVI Infection (YFV and DENV NS1 Ab positive)	FLAVI infection ONLY (DENV NS1 Ab positive and YFV NS1 Ab negative)	NO VR, NO INFECTION (YFV and DENV NS1 Ab negative and DENV NAb negative)
Sample_ID	vax_status	DV1PRNT_Y1	DV2PRNT_Y1	DV3PRNT_Y1	DV4PRNT_Y1	PRNT_response	PRNT_serotypes	DV1NS1_BL	DV1NS1_Y1	DV1NS1_Y1-BL	DV2NS1_BL	DV2NS1_Y1	DV2NS1_Y1-BL	DV3NS1_BL	DV3NS1_Y1	DV3NS1_Y1-BL	DV4NS1_BL	DV4NS1_Y1	DV4NS1_Y1-BL	YFVNS1_LX_BL	YFVNS1_LX_Y1	YFVNS1_LX_Y1-BL	YFVNS1_LX_response	YFVNS1_ELISA_BL	YFVNS1_ELISA_Y1	YFVNS1_ELISA_response	YFV_final_response	PRNT_serotypes	DVNS1_num serotypes	Vaxonly_response	VaxInf_response	Infonly_response	NoVaxNoInf_response
DS0059	Y	<20	<20	<20	80	Y	DV4	283	480	197	363	522	159	228	379	151	319	465	146	491	1621	1130	Y	0.167	1.12	Y	Y	DV4	0	1	0	0	0
DS0209	Y	<20	<20	<20	59	Y	DV4	376	515	139	458	589	131	287	423	136	396	477	81	605	2558	1953	Y	0.081	1.0485	Y	Y	DV4	0	1	0	0	0
DS0846	Y	<20	<20	<20	332	Y	DV4	211	211	0	238	297	59	180	205	25	221	219	-2	342	3443	3101	Y	0.108	1.5	Y	Y	DV4	0	1	0	0	0
DS0917	Y	<20	<20	<20	33	Y	DV4	798	739	-59	872	873	1	572	544	-28	821	882	61	1037	2698	1661	Y	0.09	0.95	Y	Y	DV4	0	1	0	0	0
DS0926	Y	<20	<20	<20	28	Y	DV4	806	850	44	881	996	115	560	633	73	856	894	38	1077	3408	2331	Y	0.099	1.7295	Y	Y	DV4	0	1	0	0	0
DS1261	Y	<20	<20	<20	41	Y	DV4	680	541	-139	761	620	-141	619	502	-117	649	620	-29	938	4591	3653	Y	1.061	2.743	Y	Y	DV4	0	1	0	0	0
DS1361	Y	<20	<20	<20	20	Y	DV4	370	532	162	442	660	218	301	448	147	377	573	196	559	2683	2124	Y	0.111	1.312	Y	Y	DV4	0	1	0	0	0
DS1378	Y	<20	<20	<20	50	Y	DV4	330	570	240	390	672	282	235	466	231	320	562	242	497	5129	4632	Y	0.154	2.225	Y	Y	DV4	0	1	0	0	0
DS1473	Y	<20	<20	<20	44	Y	DV4	154	135	-19	185	139	-46	154	97	-57	142	112	-30	344	1906	1562	Y	0.169	0.947	Y	Y	DV4	0	1	0	0	0
DS1736	Y	<20	<20	<20	73	Y	DV4	477	653	176	520	735	215	367	463	96	492	658	166	601	2054	1453	Y	0.0192	0.9982	Y	Y	DV4	0	1	0	0	0
DS1912	Y	<20	<20	<20	69	Y	DV4	368	328	-40	391	439	48	244	290	46	205	214	9	669	5564	4895	Y	0.2025	2.059	Y	Y	DV4	0	1	0	0	0
DS2039	Y	<20	<20	<20	21	Y	DV4	333	377	44	372	436	64	209	306	97	338	437	99	361	2441	2080	Y	0.222	1.373	Y	Y	DV4	0	1	0	0	0
DS2329	Y	<20	<20	<20	181	Y	DV4	284	293	9	276	850	574	167	243	76	249	297	48	313	2529	2216	Y	0.463	2.99	Y	Y	DV4	0	1	0	0	0
DS2505	Y	<20	<20	<20	341	Y	DV4	654	774	120	751	1104	353	444	697	253	567	696	129	771	4843	4072	Y	0.0197	1.1632	Y	Y	DV4	0	1	0	0	0
DS0178	Y	<20	<20	<20	20	Y	DV4	391	506	115	367	542	175	277	422	145	333	458	125	505	1641	1136	Y	0.086	0.7555	Y	Y	DV4	0	1	0	0	0
DS1168	Y	<20	<20	<20	29	Y	DV4	199	211	12	214	233	19	255	290	35	181	229	48	506	1335	829	N	0.099	0.901	Y	Y	DV4	0	1	0	0	0
DS1776	Y	<20	<20	<20	52	Y	DV4	650	994	344	740	1012	272	500	565	65	568	742	174	898	1398	500	N	0.205	1.886	Y	Y	DV4	0	1	0	0	0
DS2836	Y	<20	<20	<20	209	Y	DV4	162	279	117	232	362	130	164	219	55	490	433	-57	244	987	743	N	0.134	1.16	Y	Y	DV4	0	1	0	0	0
DS1886	Y	<20	<20	<20	31	Y	DV4	200	216	16	211	231	20	185	208	23	181	206	25	443	974	531	N	0.342	1.461	Y	Y	DV4	0	1	0	0	0
DS2654	Y	<20	<20	<20	22	Y	DV4	193	205	12	231	232	1	172	217	45	201	211	10	310	648	338	N	0.18	0.731	Y	Y	DV4	0	1	0	0	0
DS2021	Y	<20	<20	<20	21	Y	DV4	643	658	15	657	724	67	444	477	33	763	786	23	869	2148	1279	Y	0.113	0.651	N	Y	DV4	0	1	0	0	0
DS2316	Y	<20	<20	<20	28	Y	DV4	117	196	79	137	248	111	82	188	106	100	183	83	145	1336	1191	Y	0.102	0.588	N	Y	DV4	0	1	0	0	0
DS2957	Y	<20	<20	<20	26	Y	DV4	489	693	204	672	911	239	432	498	66	483	527	44	836	2063	1227	Y	0.0252	0.6407	N	Y	DV4	0	1	0	0	0
DS1837	Y	<20	<20	<20	22	Y	DV4	239	346	107	258	364	106	171	257	86	236	356	120	331	1308	977	Y	0.23	0.609	N	Y	DV4	0	1	0	0	0
DS2760	Y	<20	<20	32	<20	Y	DV3	942	881	-61	1058	1230	172	522	787	265	1390	1385	-5	997	5681	4684	Y	0.129	1.6	Y	Y	DV3	0	1	0	0	0
DS2175	Y	<20	1149	<20	182	Y	DV2, DV4	179	154	-25	220	180	-40	173	119	-54	182	137	-45	302	2203	1901	Y	0.19	2.08	Y	Y	DV2, DV4	0	1	0	0	0
DS2512	Y	35	<20	<20	111	Y	DV1, DV4	493	741	248	631	906	275	418	573	155	435	607	172	686	2766	2080	Y	0.0237	1.1237	Y	Y	DV1, DV4	0	1	0	0	0
DS2545	Y	24	<20	<20	83	Y	DV1, DV4	494	690	196	607	900	293	396	557	161	428	619	191	651	2081	1430	Y	0.0242	1.4387	Y	Y	DV1, DV4	0	1	0	0	0
DS2808	Y	30	<20	<20	53	Y	DV1, DV4	449	487	38	538	616	78	250	368	118	396	490	94	530	1729	1199	Y	0.137	1.006	Y	Y	DV1, DV4	0	1	0	0	0
DS2268	Y	29	<20	36	36	Y	DV1, DV3, DV4	490	635	145	584	767	183	489	524	35	392	617	225	589	1166	577	N	0.408	1.487	Y	Y	DV1, DV3, DV4	0	1	0	0	0
DS1845	Y	22	28	<20	155	Y	DV1, DV2, DV4	287	453	166	402	640	238	274	468	194	228	435	207	633	3820	3187	Y	0.667	2.332	Y	Y	DV1, DV2, DV4	0	1	0	0	0
DS1499	Y	44	33	<20	<20	Y	DV1, DV2	275	148	-127	314	168	-146	212	141	-71	248	150	-98	364	2007	1643	Y	0.809	2.72	Y	Y	DV1, DV2	0	1	0	0	0
DS2011	Y	55	55	<20	<20	Y	DV1, DV2	1241	965	-276	1551	1756	205	769	1125	356	1115	762	-353	1142	1577	435	N	0.2225	0.7225	Y	Y	DV1, DV2	0	1	0	0	0
DS1275	Y	108	260	31	182	Y	DV1-4	1278	1411	133	1477	1503	26	716	896	180	1286	1395	109	1300	5356	4056	Y	0.173	1.749	Y	Y	DV1-4	0	1	0	0	0
DS2307	Y	508	94	36	425	Y	DV1-4	454	691	237	533	900	367	270	439	169	303	419	116	324	6474	6150	Y	0.138	1.718	Y	Y	DV1-4	0	1	0	0	0
DS2379	Y	60	94	34	91	Y	DV1-4	187	299	112	239	541	302	216	311	95	190	242	52	368	9212	8844	Y	0.323	3.448	Y	Y	DV1-4	0	1	0	0	0
DS1161	Y	55	<20	<20	<20	Y	DV1	942	1225	283	1147	1395	248	686	883	197	1133	1282	149	1145	3237	2092	Y	0.1695	1.1055	Y	Y	DV1	0	1	0	0	0
DS0063	Y	<20	<20	<20	24	Y	DV4	1469	1802	333	1742	2101	359	846	1169	323	1386	1849	463	1544	3203	1659	Y	0.089	1.1895	Y	Y	DV4	0	1	0	0	0
DS0829	Y	<20	<20	<20	<20	N		670	634	-36	756	728	-28	500	526	26	712	722	10	948	2378	1430	Y	0.99	1.1405	Y	Y	0	0	1	0	0	0
DS0950	Y	<20	<20	<20	<20	N		786	743	-43	852	822	-30	617	592	-25	877	916	39	1154	3388	2234	Y	0.121	1.688	Y	Y	0	0	1	0	0	0
DS0977	Y	<20	<20	<20	<20	N		789	1024	235	887	1132	245	609	741	132	890	1053	163	1094	2053	959	Y	0.346	0.767	Y	Y	0	0	1	0	0	0
DS1513	Y	<20	<20	<20	<20	N		241	424	183	321	468	147	274	324	50	285	387	102	460	2240	1780	Y	0.163	0.792	Y	Y	0	0	1	0	0	0
DS1858	Y	<20	<20	<20	<20	N		516	767	251	713	1013	300	448	627	179	485	728	243	775	1910	1135	Y	0.1905	1.166	Y	Y	0	0	1	0	0	0
DS2218	Y	<20	<20	<20	<20	N		851	916	65	929	1062	133	580	631	51	782	805	23	1163	4922	3759	Y	0.265	2.483	Y	Y	0	0	1	0	0	0
DS2475	Y	<20	<20	<20	<20	N		299	222	-77	314	277	-37	263	223	-40	283	215	-68	513	1721	1208	Y	0.1025	1.1805	Y	Y	0	0	1	0	0	0
DS2889	Y	<20	<20	<20	<20	N		1170	1439	269	1475	1565	90	772	749	-23	1050	919	-131	1420	8585	7165	Y	0.527	2.24	Y	Y	0	0	1	0	0	0
DS0931	Y	<20	<20	<20	<20	N		819	919	100	910	1061	151	626	744	118	890	1017	127	1207	2985	1778	Y	0.112	0.971	Y	Y	0	0	1	0	0	0
DS1188	Y	<20	<20	<20	<20	N		294	325	31	329	370	41	180	235	55	259	328	69	325	3372	3047	Y	0.075	1.568	Y	Y	0	0	1	0	0	0
DS2074	Y	<20	<20	<20	<20	N		689	695	6	719	733	14	500	508	8	946	880	-66	904	2610	1706	Y	0.121	1.303	Y	Y	0	0	1	0	0	0
DS1426	Y	<20	<20	<20	<20	N		453	482	29	492	534	42	377	417	40	418	433	15	659	1459	800	N	0.176	1.02	Y	Y	0	0	1	0	0	0
DS1452	Y	<20	<20	<20	<20	N		557	539	-18	566	607	41	424	416	-8	534	502	-32	761	1360	599	N	0.0082	1.031	Y	Y	0	0	1	0	0	0
DS1626	Y	<20	<20	<20	<20	N		221	294	73	254	399	145	216	223	7	236	254	18	316	1132	816	N	0.0252	0.7322	Y	Y	0	0	1	0	0	0
DS2063	Y	<20	<20	<20	<20	N		2365	719	-1646	2608	810	-1798	1646	606	-1040	2118	716	-1402	2601	1029	-1572	N	0.269	1.404	Y	Y	0	0	1	0	0	0
DS2301	Y	<20	<20	<20	<20	N		257	410	153	347	715	368	199	315	116	175	242	67	277	1069	792	N	0.285	1.527	Y	Y	0	0	1	0	0	0
DS0381	Y	<20	<20	<20	<20	N		596	687	91	735	882	147	427	516	89	513	620	107	686	1414	728	N	0.136	1.314	Y	Y	0	0	1	0	0	0
DS1176	Y	<20	<20	<20	<20	N		924	926	2	1020	1014	-6	659	659	0	957	1032	75	1230	1764	534	N	0.106	0.7035	Y	Y	0	0	1	0	0	0
DS1662	Y	<20	<20	<20	<20	N		162	166	4	164	173	9	171	172	1	150	150	0	254	1003	749	N	0.1155	0.744	Y	Y	0	0	1	0	0	0
DS1745	Y	<20	<20	<20	<20	N		392	467	75	389	419	30	209	310	101	167	248	81	566	1747	1181	Y	0.125	0.605	N	Y	0	0	1	0	0	0
DS0004	Y	92	<20	<20	<20	Y	DV1	542	670	128	701	683	-18	396	535	139	525	552	27	715	1582	867	N	0.1355	0.593	N	N	DV1	0	1	0	0	0
DS2279	Y	22	51	<20	95	Y	DV1, DV2, DV4	181	266	85	211	303	92	120	219	99	136	199	63	207	960	753	N	0.222	0.1515	N	N	DV1, DV2, DV4	0	1	0	0	0
DS1972	Y	<20	128	<20	75	Y	DV2, DV4	960	907	-53	1420	1353	-67	578	700	122	610	796	186	1308	1634	326	N	0.194	0.595	N	N	DV2, DV4	0	1	0	0	0
DS0223	Y	<20	<20	<20	25	Y	DV4	916	872	-44	956	951	-5	705	671	-34	929	914	-15	1481	1372	-109	N	0.138	0.2235	N	N	DV4	0	1	0	0	0
DS0338	Y	<20	<20	<20	28	Y	DV4	648	701	53	803	1074	271	478	608	130	2285	2623	338	925	1274	349	N	0.092	0.271	N	N	DV4	0	1	0	0	0
DS1404	Y	<20	<20	<20	54	Y	DV4	427	490	63	439	485	46	330	438	108	437	483	46	657	1458	801	N	0.078	0.3515	N	N	DV4	0	1	0	0	0
DS1565	Y	<20	<20	<20	24	Y	DV4	148	226	78	158	255	97	142	194	52	160	240	80	255	1037	782	N	0	0.4512	N	N	DV4	0	1	0	0	0
DS1848	Y	<20	<20	<20	20	Y	DV4	702	715	13	778	830	52	532	524	-8	842	873	31	1062	1323	261	N	0.303	0.555	N	N	DV4	0	1	0	0	0
DS2481	Y	<20	<20	<20	30	Y	DV4	162	179	17	180	203	23	179	195	16	151	168	17	275	792	517	N	0.0905	0.5315	N	N	DV4	0	1	0	0	0
DS0459	Y	<20	189	<20	26	Y	DV2, DV4	635	812	177	692	1451	759	452	591	139	732	803	71	917	3813	2896	Y	0.108	0.55	N	Y	DV2, DV4	1	0	1	0	0
DS1622	Y	66	<20	141	55	Y	DV1, DV3, DV4	257	572	315	281	473	192	264	781	517	224	265	41	568	1424	856	N	0.306	1.442	Y	Y	DV1, DV3, DV4	1	0	1	0	0
DS2609	Y	270	683	69	1635	Y	DV1-4	468	824	356	690	1261	571	349	758	409	386	750	364	526	2944	2418	Y	0.0372	0.9522	Y	Y	DV1-4	1	0	1	0	0
DS1106	Y	<20	<20	<20	96	Y	DV4	2339	3321	982	1016	1746	730	1654	2318	664	1020	1424	404	1087	2812	1725	Y	0.007	1.4597	Y	Y	DV4	2	0	1	0	0
DS2065	Y	<20	<20	<20	<20	N		3328	4827	1499	4091	5473	1382	2559	3756	1197	4289	5885	1596	3834	6203	2369	Y	0.0262	0.6332	N	Y	0	4	0	1	0	0
DS0938	Y	158	72	365	102	Y	DV1-4	580	1581	1001	707	1173	466	457	2146	1689	720	1274	554	913	3381	2468	Y	0.192	1.2795	Y	Y	DV1-4	2	0	1	0	0
DS1195	Y	926	1566	<20	43	Y	DV1, DV2, DV4	1894	4688	2794	2041	23036	20995	1424	3266	1842	1887	3153	1266	2373	7119	4746	Y	0.099	2.124	Y	Y	DV1, DV2, DV4	3	0	1	0	0
DS1573	Y	911	2562	998	503	Y	DV1-4	192	3795	3603	210	9800	9590	188	1092	904	175	306	131	371	2507	2136	Y	0.458	2.732	Y	Y	DV1-4	3	0	1	0	0
DS2075	Y	<20	1149	<20	182	Y	DV2, DV4	147	4474	4327	160	14121	13961	130	1695	1565	144	1060	916	214	3466	3252	Y	0.11	1.184	Y	Y	DV2, DV4	3	0	1	0	0
DS2665	Y	498	578	203	242	Y	DV1-4	555	2033	1478	632	2239	1607	457	898	441	1648	4240	2592	525	2768	2243	Y	0.0102	1.1682	Y	Y	DV1-4	3	0	1	0	0
DS0202	Y	426	1944	<20	110	Y	DV1, DV2, DV4	514	6151	5637	627	10578	9951	379	2948	2569	426	2144	1718	703	3996	3293	Y	0.112	1.592	Y	Y	DV1, DV2, DV4	4	0	1	0	0
DS0260	Y	715	655	52	48	Y	DV1-4	411	3970	3559	416	10092	9676	313	2154	1841	359	1825	1466	553	13231	12678	Y	0.116	2.6215	Y	Y	DV1-4	4	0	1	0	0
DS0266	Y	157	281	26	<20	Y	DV1, DV2, DV3	697	3120	2423	774	7702	6928	513	1526	1013	802	2136	1334	960	2858	1898	Y	0.084	1.052	Y	Y	DV1, DV2, DV3	4	0	1	0	0
DS0270	Y	175	932	47	155	Y	DV1-4	562	2755	2193	617	6426	5809	412	1578	1166	656	2557	1901	856	3646	2790	Y	0.145	1.392	Y	Y	DV1-4	4	0	1	0	0
DS0388	Y	1358	395	1721	<20	Y	DV1, DV2, DV3	669	16570	15901	774	16289	15515	476	14262	13786	775	15806	15031	928	1906	978	Y	0.086	1.127	Y	Y	DV1, DV2, DV3	4	0	1	0	0
DS0471	Y	178	428	138	124	Y	DV1-4	685	16173	15488	525	17604	17079	380	12797	12417	2580	22506	19926	727	3164	2437	Y	0.07	1.423	Y	Y	DV1-4	4	0	1	0	0
DS0541	Y	1191	943	1437	179	Y	DV1-4	383	19318	18935	448	19289	18841	289	19109	18820	292	13748	13456	578	2945	2367	Y	0.084	1.523	Y	Y	DV1-4	4	0	1	0	0
DS0751	Y	894	1087	86	86	Y	DV1-4	858	7163	6305	917	22548	21631	543	2844	2301	831	2135	1304	1034	6617	5583	Y	0.089	2.188	Y	Y	DV1-4	4	0	1	0	0
DS0925	Y	306	1017	64	843	Y	DV1-4	821	3494	2673	897	10286	9389	683	2823	2140	1285	3966	2681	1083	3310	2227	Y	0.173	1.734	Y	Y	DV1-4	4	0	1	0	0
DS1801	Y	1410	4755	859	2285	Y	DV1-4	841	23061	22220	866	24150	23284	353	5644	5291	161	2385	2224	1394	6891	5497	Y	0.2625	2.47	Y	Y	DV1-4	4	0	1	0	0
DS1835	Y	478	516	154	1277	Y	DV1-4	558	5227	4669	836	18566	17730	459	5162	4703	516	4583	4067	772	16232	15460	Y	0.2385	3.08	Y	Y	DV1-4	4	0	1	0	0
DS1927	Y	217	762	53	1148	Y	DV1-4	566	5554	4988	787	18126	17339	395	4288	3893	520	2275	1755	617	4147	3530	Y	0.1725	2.316	Y	Y	DV1-4	4	0	1	0	0
DS2282	Y	3141	2673	<20	2388	Y	DV1, DV2, DV4	329	10923	10594	336	13374	13038	220	10228	10008	279	16342	16063	409	3080	2671	Y	0.142	2.768	Y	Y	DV1, DV2, DV4	4	0	1	0	0
DS1423	Y	<20	<20	<20	<20	N		1014	2219	1205	1088	2493	1405	1053	1926	873	1008	2194	1186	3175	4489	1314	Y	0.159	1.6665	Y	Y	0	3	0	1	0	0
DS2006	Y	<20	<20	<20	<20	N		354	786	432	420	1639	1219	273	742	469	312	684	372	458	1642	1184	Y	0.168	0.47	N	Y	0	1	0	1	0	0
DS0137	Y	38	233	<20	<20	Y	DV1, DV2	645	1294	649	738	2766	2028	500	805	305	718	1145	427	1070	1370	300	N	0.09	0.1805	N	N	DV1, DV2	1	0	0	1	0
DS0728	Y	54	198	<20	<20	Y	DV1, DV2	462	929	467	508	2526	2018	354	559	205	439	604	165	801	1574	773	N	0.1	0.55	N	N	DV1, DV2	1	0	0	1	0
DS0904	Y	<20	96	<20	<20	Y	DV2	654	1141	487	721	2629	1908	485	732	247	881	1140	259	954	1021	67	N	0.184	0.151	N	N	DV2	1	0	0	1	0
DS2252	Y	<20	<20	<20	252	Y	DV4	901	1384	483	1042	1563	521	653	1063	410	1003	3008	2005	1148	1618	470	N	0.286	0.57	N	N	DV4	1	0	0	1	0
DS0187	Y	1051	36	<20	<20	Y	DV1, DV2	644	7270	6626	682	2466	1784	469	1559	1090	723	1564	841	971	1461	490	N	0.082	0.413	N	N	DV1, DV2	3	0	0	1	0
DS0214	Y	<20	322	<20	<20	Y	DV2	527	1597	1070	623	3814	3191	407	1108	701	509	1227	718	726	1600	874	N	0.1275	0.158	N	N	DV2	3	0	0	1	0
DS0380	Y	778	1267	150	80	Y	DV1-4	474	5594	5120	576	11074	10498	357	3347	2990	458	2913	2455	717	1263	546	N	0.107	0.424	N	N	DV1-4	4	0	0	1	0
DS0483	Y	207	308	28	96	Y	DV1-4	1022	6553	5531	1269	7090	5821	658	4388	3730	1091	9746	8655	997	854	-143	N	0.0447	0.5457	N	N	DV1-4	4	0	0	1	0
DS1126	Y	488	695	81	<20	Y	DV1, DV2, DV3	749	5007	4258	675	10104	9429	479	2013	1534	700	4019	3319	904	1164	260	N	0.0925	0.372	N	N	DV1, DV2, DV3	4	0	0	1	0
DS1021	Y	<20	<20	<20	<20	N		596	951	355	679	1082	403	473	888	415	715	1100	385	923	1485	562	N	0.0995	0.2785	N	N	0	1	0	0	1	0
DS1663	Y	107	80	580	23	Y	DV1-4	461	4223	3762	542	2202	1660	360	8567	8207	433	2668	2235	695	977	282	N	0.121	0.126	N	N	DV1-4	4	0	0	1	0
DS0117	Y	<20	<20	<20	<20	N		419	597	178	469	630	161	308	436	128	423	567	144	656	1454	798	N	0.1015	0.445	N	N	0	0	0	0	0	1
DS0130	Y	<20	<20	<20	<20	N		381	543	162	411	577	166	263	448	185	326	508	182	535	1269	734	N	0.085	0.3945	N	N	0	0	0	0	0	1
DS1263	Y	<20	<20	<20	<20	N		781	721	-60	778	778	0	533	443	-90	643	636	-7	982	999	17	N	0.247	0.3055	N	N	0	0	0	0	0	1
DS1293	Y	<20	<20	<20	<20	N		596	637	41	670	743	73	461	494	33	697	757	60	900	1347	447	N	0.077	0.486	N	N	0	0	0	0	0	1
DS1491	Y	<20	<20	<20	<20	N		1112	1141	29	1309	1313	4	859	884	25	1056	1021	-35	1452	1935	483	N	0.139	0.604	N	N	0	0	0	0	0	1
DS1591	Y	<20	<20	<20	<20	N		413	399	-14	484	506	22	360	320	-40	408	404	-4	702	755	53	N	0.309	0.32	N	N	0	0	0	0	0	1
DS1794	Y	<20	<20	<20	<20	N		653	658	5	811	786	-25	475	470	-5	690	703	13	826	1129	303	N	0.3532	0.617	N	N	0	0	0	0	0	1
DS1798	Y	<20	<20	<20	<20	N		1843	1398	-445	1980	1430	-550	1369	1041	-328	1944	1439	-505	2006	1881	-125	N	0.162	0.32	N	N	0	0	0	0	0	1
DS1821	Y	<20	<20	<20	<20	N		654	670	16	706	779	73	528	539	11	775	775	0	982	1257	275	N	0.246	0.457	N	N	0	0	0	0	0	1
DS2071	Y	<20	<20	<20	<20	N		699	670	-29	755	718	-37	609	473	-136	536	565	29	1328	1639	311	N	0.114	0.422	N	N	0	0	0	0	0	1
DS2125	Y	<20	<20	<20	<20	N		508	458	-50	510	502	-8	433	378	-55	442	494	52	803	1461	658	N	0.12	0.352	N	N	0	0	0	0	0	1
DS2132	Y	<20	<20	<20	<20	N		482	257	-225	290	252	-38	709	276	-433	1240	882	-358	245	354	109	N	0.14	0.23	N	N	0	0	0	0	0	1
DS0503	Y	<20	<20	<20	<20	N		657	578	-79	665	637	-28	451	485	34	570	524	-46	747	1060	313	N	0.167	0.294	N	N	0	0	0	0	0	1
DS0902	Y	<20	<20	<20	<20	N		557	406	-151	545	435	-110	301	292	-9	397	474	77	766	598	-168	N	0.127	0.181	N	N	0	0	0	0	0	1
DS0930	Y	<20	<20	<20	<20	N		1011	954	-57	1110	1065	-45	683	683	0	1039	975	-64	1241	1793	552	N	0.1085	0.6775	N	N	0	0	0	0	0	1
DS1000	Y	<20	<20	<20	<20	N		676	855	179	679	983	304	517	729	212	773	987	214	1058	1569	511	N	0.104	0.462	N	N	0	0	0	0	0	1
DS1006	Y	<20	<20	<20	<20	N		600	650	50	694	746	52	471	501	30	721	771	50	953	1185	232	N	0.098	0.2915	N	N	0	0	0	0	0	1
DS1077	Y	<20	<20	<20	<20	N		680	643	-37	745	733	-12	491	512	21	774	772	-2	978	1407	429	N	0.1275	0.598	N	N	0	0	0	0	0	1
DS1089	Y	<20	<20	<20	<20	N		1378	1429	51	1504	1588	84	935	994	59	1313	1274	-39	1626	1820	194	N	0.083	0.115	N	N	0	0	0	0	0	1
DS1351	Y	<20	<20	<20	<20	N		267	254	-13	294	290	-4	193	192	-1	205	203	-2	474	439	-35	N	0.103	0.161	N	N	0	0	0	0	0	1
DS1424	Y	<20	<20	<20	<20	N		615	965	350	695	1087	392	460	818	358	592	806	214	824	1607	783	N	0.206	0.41	N	N	0	0	0	0	0	1
DS1439	Y	<20	<20	<20	<20	N		403	481	78	465	561	96	275	423	148	401	433	32	689	944	255	N	0.162	0.399	N	N	0	0	0	0	0	1
DS1482	Y	<20	<20	<20	<20	N		1242	1268	26	1356	1369	13	949	952	3	1165	1102	-63	1691	1825	134	N	0.212	0.369	N	N	0	0	0	0	0	1
DS1512	Y	<20	<20	<20	<20	N		439	485	46	490	578	88	384	402	18	415	534	119	663	843	180	N	0.141	0.097	N	N	0	0	0	0	0	1
DS1547	Y	<20	<20	<20	<20	N		613	619	6	688	752	64	465	496	31	732	741	9	903	1325	422	N	0.119	0.321	N	N	0	0	0	0	0	1
DS1569	Y	<20	<20	<20	<20	N		155	179	24	164	211	47	154	204	50	153	165	12	269	444	175	N	0.0975	0.1245	N	N	0	0	0	0	0	1
DS1578	Y	<20	<20	<20	<20	N		256	419	163	292	589	297	181	261	80	191	319	128	451	1007	556	N	0.0617	0.3642	N	N	0	0	0	0	0	1
DS1792	Y	<20	<20	<20	<20	N		342	638	296	381	726	345	249	402	153	346	602	256	539	966	427	N	0.1392	0.1597	N	N	0	0	0	0	0	1
DS1890	Y	<20	<20	<20	<20	N		628	432	-196	554	423	-131	342	304	-38	516	425	-91	645	672	27	N	0.1785	0.1875	N	N	0	0	0	0	0	1
DS1933	Y	<20	<20	<20	<20	N		275	387	112	319	456	137	169	268	99	135	234	99	429	698	269	N	0.1985	0.2605	N	N	0	0	0	0	0	1
DS1995	Y	<20	<20	<20	<20	N		425	527	102	526	726	200	373	447	74	450	482	32	956	1466	510	N	0.3785	0.619	N	N	0	0	0	0	0	1
DS2002	Y	<20	<20	<20	<20	N		724	667	-57	787	746	-41	524	522	-2	751	726	-25	936	1011	75	N	0.087	0.1	N	N	0	0	0	0	0	1
DS2955	Y	<20	<20	<20	<20	N		468	609	141	587	813	226	349	482	133	411	504	93	563	1200	637	N	0.098	0.524	N	N	0	0	0	0	0	1
Sample_ID	vax_status	DV1PRNT_Y1	DV2PRNT_Y1	DV3PRNT_Y1	DV4PRNT_Y1	PRNT_response	PRNT_serotype	DV1NS1_BL	DV1NS1_Y1	DV1NS1_change	DV2NS1_BL	DV2NS1_Y1	DV2NS1_change	DV3NS1_BL	DV3NS1_Y1	DV3NS1_change	DV4NS1_BL	DV4NS1_Y1	DV4NS1_change	YFVNS1_BL	YFVNS1_Y1	YF NS1 Y1-BL (Pos > 926)	YFV NS1 Luminex Positive (Pos > 926)	YFV NS1 BL	YFV NS1 Y1 ( Pos > 0.7)		YFV NS1 Ab ELISA and/or Luminex positive	PRNT_serotype	DVNS1_numserotypes			Infonly_response	NoInf_response
DS0376	N	3403	167	573	751	Y	DV1-4	92.5	10333	10240.5	75.5	14632	14556.5	75	6246	6171	62	4446	4384	101	2100	1999	Y	ND	0.996006	Y	Y	DV1-4	4			1
DS1277	N	2614	1570	1472	323	Y	DV1-4	329.5	11912	11582.5	389	18288	17899	294	11049.5	10755.5	304	7574	7270	390	1466	1076	Y	ND	0.904142	Y	Y	DV1-4	4			1
DS1638	N	62	202	143	<20	Y	DV1, DV2, DV3	419	609	190	469	3661.5	3192.5	331	672	341	399	1692.5	1293.5	524	708	184	N	ND	1.18666	Y	Y	DV1, DV2, DV3	2			1
DS0427	N	339	<20	<20	84	Y	DV1, DV4	874	1361	487	897.5	1842.5	945	620.5	1001	380.5	768.5	1072.5	304	876.5	1329	452.5	N	ND	1.11868	Y	Y	DV1, DV4	2			1
DS0343	N	217	352	100	97	Y	DV1-4	741	7718.5	6977.5	614	4037.5	3423.5	556	1719	1163	1379.5	9061	7681.5	430	599	169	N	ND	0.015748	N	N	DV1-4	4			1
DS1234	N	448	268	214	560	Y	DV1-4	290	11643	11353	344	15276	14932	196	7250	7054	240	4627	4387	245	926	681	N	ND	0.5675	N	N	DV1-4	4			1
DS1436	N	<20	90	<20	<20	Y	DV2	171	1831.5	1660.5	172	4368	4196	191.5	1115	923.5	185	1720	1535	264	473	209	N	ND	0.44026	N	N	DV2	4			1
DS1465	N	4358	1925	1793	2288	Y	DV1-4	530	1894	1364	604.5	2556	1951.5	447	1599.5	1152.5	476.5	5945	5468.5	660	902	242	N	ND	-0.112561	N	N	DV1-4	4			1
DS1655	N	707	64	<20	<20	Y	DV1, DV2	503	23833.5	23330.5	656.5	9238.5	8582	440.5	7979	7538.5	451.5	2948	2496.5	700.5	1205	504.5	N	ND	0.400318	N	N	DV1, DV2	4			1
DS2431	N	416	108	4828	68	Y	DV1-4	422	9788.5	9366.5	469	8090	7621	309	7839	7530	404	2881	2477	479	746.5	267.5	N	ND	0.568819	N	N	DV1-4	4			1
DS2684	N	408	673	187	408	Y	DV1-4	356.5	12776	12419.5	474	15772	15298	247	11156	10909	828	22603	21775	386	1269.5	883.5	N	ND	0.565982	N	N	DV1-4	4			1
DS2697	N	3448	1485	1549	237	Y	DV1-4	447	15217.5	14770.5	903.5	20033	19129.5	275	11223	10948	353	8170	7817	397	1045.5	648.5	N	ND	0.447975	N	N	DV1-4	4			1
DS2937	N	2152*	944	480	109	Y	DV1-4	720	5295	4575	770	3006	2236	519	2957	2438	628	7857.5	7229.5	743.5	732.5	-11	N	ND	0.203449	N	N	DV1-4	4			1
DS0918	N	1347	34	96	351	Y	DV1-4	105	1181.5	1076.5	125	5366	5241	85	1704	1619	108	2274.5	2166.5	124.5	764	639.5	N	ND	0.594317	N	N	DV1-4	3			1
DS1026	N	21	214	<20	<20	Y	DV1, DV2	499.5	7146	6646.5	632.5	6407	5774.5	421	1764	1343	496	866.5	370.5	648	1055	407	N	ND	0.287345	N	N	DV1, DV2	3			1
DS1057	N	50	104	29	<20	Y	DV1, DV2, DV3	350	3192.5	2842.5	404	5908.5	5504.5	299	1043.5	744.5	329	749	420	753	950	197	N	ND	-0.0042223	N	N	DV1, DV2, DV3	3			1
DS1203	N	152	25	41	208	Y	DV1-4	223	3183.5	2960.5	267	5744	5477	170.5	1706.5	1536	200	744.5	544.5	281.5	555	273.5	N	ND	0.147552	N	N	DV1-4	4			1
DS1438	N	40	229	<20	<20	Y	DV1, DV2	560	2568	2008	622	11024.5	10402.5	456	1062	606	500.5	760	259.5	736.5	945.5	209	N	ND	0.690745	N	N	DV1, DV2	3			1
DS1472	N	128	245	<20	<20	Y	DV1, DV2	935	3618	2683	1490	17751.5	16261.5	720	1742	1022	496.5	1410.5	914	607	955.5	348.5	N	ND	-0.0473165	N	N	DV1, DV2	4			1
DS1977	N	25	<20	21	322	Y	DV1, DV3, DV4	195.5	4092.5	3897	220.5	10119	9898.5	135	1757	1622	164	1247	1083	192.5	480.5	288	N	ND	0.590945	N	N	DV1, 3, 4	4			1
DS0210	N	63	195	53	<20	Y	DV1, DV2, DV3	498	1522	1024	568.5	5611	5042.5	310.5	888	577.5	451	902	451	538	729	191	N	ND	0.31245	N	N	DV1, DV2, DV3	3			1
DS1156	N	24	82	<20	<20	Y	DV1, DV2	689	2253	1564	785	7187.5	6402.5	528	1012.5	484.5	620	905.5	285.5	971	901	-70	N	ND	0.226292	N	N	DV1, DV2	3			1
DS1341	N	49	<20	534	<20	Y	DV1, DV3	279.5	1660	1380.5	291	1159	868	218	2609	2391	255	673	418	338	628.5	290.5	N	ND	0.277074	N	N	DV1, DV3	3			1
DS1435	N	20	176	<20	<20	Y	DV1, DV2	322	2213	1891	364.5	8273	7908.5	315	809	494	322.5	547	224.5	550.5	880.5	330	N	ND	0.318726	N	N	DV1, DV2	3			1
DS0875	N	56	256	<20	<20	Y	DV1, DV2	418	961.5	543.5	464	2037	1573	318	665	347	373	578	205	453	640	187	N	ND	0.254821	N	N	DV1, DV2	1			1
DS1331	N	74	54	<20	291	Y	DV1, DV2, DV4	217	827	610	240.5	701	460.5	197	562	365	201	4219	4018	281.5	430	148.5	N	ND	-0.0133516	N	N	DV1, DV2, DV4	2			1
DS1913	N	<20	241	<20	<20	Y	DV2	229	584.5	355.5	236	805	569	177	697	520	224	4540	4316	261	508	247	N	ND	-0.0473165	N	N	DV2	2			1
DS2077	N	75	165	90*	<20	Y	DV1, DV2, DV3	205.5	656	450.5	225	1775	1550	206	363	157	207	313	106	274	365	91	N	ND	-0.122206	N	N	DV1, DV2, DV3	1			1
DS2173	N	<20	127	<20	<20	Y	DV2	408	967	559	420	2783	2363	310	607.5	297.5	408.5	579.5	171	480	500	20	N	ND	0.495064	N	N	DV2	1			1
DS2213	N	139	150	<20	<20	Y	DV1, DV2	296	767.5	471.5	352	1730	1378	239	427	188	287	440	153	394	482	88	N	ND	0.303302	N	N	DV1, DV2	1			1
DS1558	N	<20	<20	<20	608	Y	DV4	313	407	94	362	439	77	274	336	62	293	1510	1217	393	393	0	N	ND	0.471236	N	N	DV4	1			1
DS2951	N	65	28	<20	<20	Y	DV1, DV2	1520	2242	722	1758	2315.5	557.5	953	1350.5	397.5	389	544.5	155.5	472	686	214	N	ND	0.138205	N	N	DV1, DV2	2			1
DS1758	N	11640*	76022*	416	208	Y	DV1-4	456.5	3462	3005.5	549.5	5047	4497.5	313	2019	1706	342.5	1042	699.5	409	710	301	N	ND	0.4403	N	N	DV1-4	4			1
DS2597	N	126	27	<20	<20	Y	DV1, DV2	345	2347	2002	392	1767.5	1375.5	261	3864	3603	310	1182	872	382.5	601	218.5	N	ND	-0.109724	N	N	DV1, DV2	4			1
DS0858	N	<20	65	<20	<20	Y	DV2	406	1006.5	600.5	447	2779.5	2332.5	285	583	298	338	596.5	258.5	428	549	121	N	ND	0.0534064	N	N	DV2	2			1
DS1415	N	145	82	<20	<20	Y	DV1, DV2	21	844	823	22	1487.5	1465.5	24	599	575	23	649.5	626.5	33.5	822	788.5	N	ND	0.126441	N	N	DV1, DV2	4			1
DS1704	N	42	<20	<20	<20	Y	DV1	900	869	-31	947.5	913	-34.5	472.5	522	49.5	724	689	-35	731.5	785.5	54	N	ND	0.0860093	N	N	DV1	0			1
DS1775	N	159	<20	<20	<20	Y	DV1	628	709	81	632	767	135	454.5	499.5	45	518.5	692	173.5	613.5	742.5	129	N	ND	0.690745	N	N	DV1	0			1
DS1856	N	<20	<20	<20	24	Y	DV4	506.5	600	93.5	616.5	817	200.5	422	531	109	455	545	90	718	1374.5	656.5	N	ND	-0.112561	N	N	DV4	0			1
DS2033	N	28	<20	<20	<20	Y	DV1	234	376	142	268	421	153	215.5	290	74.5	213.5	358	144.5	321	465	144	N	ND	0.471236	N	N	DV1	0			1
DS2117	N	282	117	<20	<20	Y	DV1, DV2	413.5	493	79.5	545.5	635	89.5	338	409	71	450	525	75	472	654	182	N	ND	0.361738	N	N	DV1, DV2	0			1
DS2983	N	178	23	<20	<20	Y	DV1, DV2	1293	1043	-250	1400	1187	-213	981	895	-86	1196	965	-231	1439	1157	-282	N	ND	-0.0115738	N	N	DV1, DV2	0			1
DS2728	N	<20	<20	<20	<20	N		1926.5	2707	780.5	2352	3114	762	1444	2201.5	757.5	1891.5	2973	1081.5	2282	3748	1466	Y	ND	ND		Y	0	4			1
DS0128	N	<20	<20	<20	<20	N		157	322	165	186	374	188	111	302	191	146.5	320.5	174	164	473	309	N	ND	0.0750884	N	N	0	0				1
DS0912	N	<20	<20	<20	<20	N		190.5	267	76.5	196	275	79	227.5	255	27.5	212	263	51	287.5	392.5	105	N	ND	0.290768	N	N	0	0				1
DS1294	N	<20	<20	<20	<20	N		403.5	479.5	76	497.5	566	68.5	321	385	64	398	448.5	50.5	448	527.5	79.5	N	ND	0.142988	N	N	0	0				1
DS1516	N	<20	<20	<20	<20	N		258	398.5	140.5	299.5	447	147.5	238	325.5	87.5	242	356	114	312	496	184	N	ND	0.590945	N	N	0	0				1
DS2224	N	<20	<20	<20	<20	N		235	456	221	248	534	286	165	358	193	223	432	209	260	501.5	241.5	N	ND	0.00317712	N	N	0	0				1
DS0943	N	<20	<20	<20	<20	N		409	672.5	263.5	485.5	1983.5	1498	324.5	646	321.5	330.5	615	284.5	544	1099	555	N	ND	0.168093	N	N	0	1				1
DS1462	N	<20	<20	<20	<20	N		258	321	63	302	346	44	219	262.5	43.5	257	303	46	301	1054.5	753.5	N	ND	0.670775	N	N	0	0				1
DS1825	N	<20	<20	<20	<20	N		531	654	123	1118	979	-139	323	445.5	122.5	392	605	213	394	663	269	N	ND	0.670775	N	N	0	0				1
DS0342	N	ND	ND	ND	ND			169.5	378	208.5	349	534	185	99	292	193	122	345	223	127	460	333	N	ND	ND		N	0	0				1
DS0455	N	ND	ND	ND	ND			162	270	108	182	316	134	102.5	241	138.5	139	258	119	138.5	416	277.5	N	ND	ND		N	0	0				1
DS0494	N	ND	ND	ND	ND			280	364	84	302	402	100	171	299	128	222.5	334	111.5	251	436	185	N	ND	ND		N	0	0				1
DS0772	N	ND	ND	ND	ND			164.5	289	124.5	199	344.5	145.5	122	249	127	162	300	138	184	368.5	184.5	N	ND	ND		N	0	0				1
DS0940	N	ND	ND	ND	ND			1695	1699	4	1900.5	1819	-81.5	1057	1064.5	7.5	1558	1472	-86	1549	1502	-47	N	ND	ND		N	0	0				1
DS0989	N	ND	ND	ND	ND			544.5	451.5	-93	557	557.5	0.5	361	379	18	424	407	-17	456	604	148	N	ND	ND		N	0	0				1
DS1001	N	ND	ND	ND	ND			2514	1545	-969	895	698	-197	432.5	473	40.5	655	565	-90	729	844	115	N	ND	ND		N	0	0				1
DS1044	N	ND	ND	ND	ND			344	600.5	256.5	408.5	846	437.5	366.5	524	157.5	304	523	219	690.5	996.5	306	N	ND	ND		N	0	0				1
DS1111	N	ND	ND	ND	ND			455	575.5	120.5	577	706	129	412	466	54	390.5	456	65.5	699.5	848.5	149	N	ND	ND		N	0	0				1
DS1159	N	ND	ND	ND	ND			527	836.5	309.5	524	917	393	382	556	174	458	775	317	569.5	917	347.5	N	ND	ND		N	0	0				1
DS1163	N	ND	ND	ND	ND			213	348	135	228	378.5	150.5	160	246.5	86.5	191	314	123	234	395	161	N	ND	ND		N	0	0				1
DS1165	N	ND	ND	ND	ND			238	381	143	147	323	176	118	273	155	133	308	175	151	411	260	N	ND	ND		N	0	0				1
DS1167	N	ND	ND	ND	ND			443	614	171	564	754	190	365	504	139	407.5	515	107.5	632	906	274	N	ND	ND		N	0	0				1
DS1202	N	ND	ND	ND	ND			135.5	334	198.5	191	376	185	94.5	271.5	177	143.5	313	169.5	144	392.5	248.5	N	ND	ND		N	0	0				1
DS1227	N	ND	ND	ND	ND			121	298	177	144	320	176	164.5	281	116.5	129.5	271	141.5	214.5	457	242.5	N	ND	ND		N	0	0				1
DS1474	N	ND	ND	ND	ND			362.5	560.5	198	417	771.5	354.5	285.5	465	179.5	332	516	184	463.5	817	353.5	N	ND	ND		N	0	0				1
DS1511	N	ND	ND	ND	ND			467	675	208	537	868.5	331.5	364	534	170	375	587	212	625	1099.5	474.5	N	ND	ND		N	0	0				1
DS1542	N	ND	ND	ND	ND			259.5	380	120.5	282	432.5	150.5	237.5	321	83.5	251.5	362	110.5	364.5	581	216.5	N	ND	ND		N	0	0				1
DS1597	N	ND	ND	ND	ND			455	515	60	505	591	86	319	422	103	436.5	507.5	71	481.5	604	122.5	N	ND	ND		N	0	0				1
DS1623	N	ND	ND	ND	ND			471.5	474	2.5	630	592	-38	363.5	374	10.5	453	429	-24	513	553	40	N	ND	ND		N	0	0				1
DS1632	N	ND	ND	ND	ND			281	437	156	305	496	191	188	349.5	161.5	247	395	148	275	547	272	N	ND	ND		N	0	0				1
DS1809	N	ND	ND	ND	ND			408.5	586.5	178	515.5	668	152.5	320	439	119	427.5	514	86.5	466	633	167	N	ND	ND		N	0	0				1
DS1906	N	ND	ND	ND	ND			469	588	119	520	764	244	451	505	54	484.5	533	48.5	857.5	937	79.5	N	ND	ND		N	0	0				1
DS1949	N	ND	ND	ND	ND			709	679	-30	777	734	-43	560.5	491	-69.5	683	641	-42	792	745	-47	N	ND	ND		N	0	0				1
DS1959	N	ND	ND	ND	ND			435	590	155	561	836	275	381	526.5	145.5	415	531.5	116.5	617	932	315	N	ND	ND		N	0	0				1
DS2198	N	ND	ND	ND	ND			301	465.5	164.5	338	569	231	238	363	125	290.5	429.5	139	351.5	547.5	196	N	ND	ND		N	0	0				1
DS2231	N	ND	ND	ND	ND			292	438	146	343	503	160	311	386	75	304.5	423	118.5	432.5	619	186.5	N	ND	ND		N	0	0				1
DS2237	N	ND	ND	ND	ND			446	606	160	477	626	149	337.5	441.5	104	422	533.5	111.5	478	687	209	N	ND	ND		N	0	0				1
DS2275	N	ND	ND	ND	ND			623	527.5	-95.5	689	611.5	-77.5	377	426	49	524	519	-5	606	827.5	221.5	N	ND	ND		N	0	0				1
DS2381	N	ND	ND	ND	ND			547	649.5	102.5	637	686.5	49.5	403	477	74	454	563	109	561	750	189	N	ND	ND		N	0	0				1
DS2686	N	ND	ND	ND	ND			487.5	535	47.5	549	602.5	53.5	358	420	62	483	488	5	542	615	73	N	ND	ND		N	0	0				1
DS2738	N	ND	ND	ND	ND			427	467.5	40.5	482	564	82	294.5	371	76.5	358	443	85	451	530	79	N	ND	ND		N	0	0				1
DS2798	N	ND	ND	ND	ND			535.5	539	3.5	630	666	36	356	422	66	509	492	-17	547	573	26	N	ND	ND		N	0	0				1
DS2953	N	ND	ND	ND	ND			264	504	240	298	610	312	215.5	407	191.5	228.5	495	266.5	317	697	380	N	ND	ND		N	0	0				1
DS2980	N	ND	ND	ND	ND			484.5	560	75.5	525	722	197	394	494	100	417	567.5	150.5	494.5	1267.5	773	N	ND	ND		N	0	0				1

## Sheet: comments
Comments
Mature DV neut assay	Neut assays were performed with mature, low passage clinical strains for each serotype (GenBank accession numbers AIE17470.1, QBP33521.1, AFI55000, and AHN50410).
	In the no vaccine group, 35 children who were DV ELISA negative (BL and Y1) were not tested for DV NAb. These children were assumed to be DENV naive.
DV1-4 NS1 and YFV NS1 Luminex assays	For each subject, the baseline value was subtracted from theY1 value to detect increases in signal. The cutoff for a positive response was determined for all DV NS1 antigens by using 38 children in the no vaccine group who remained DENV seronegative at Y1. The cut off was set to be the mean value (BL-Y1) + 2 SDs. The same approach was used for YFV NS1 antigen Luminex assay, except all the childre…
YFV NS1 Ab ELISA	From the vaccine group, paired sera were tested at a single dilution of 1:40. From the no vaccine group, 49 Y1 samples skewed to represent children who experienced a primary DENV infection between BL and Y1 (42/49 were infected) were used to evaluate cross-reactivity from DENV to YFV NS1, and to establish a stringent cutoff. The cutoff for a positive signal for YFV NS1 Ab was set at an OD > 0.7.
Positive Response for YFV NS1 Ab	A vaccinated child who had a positive response at Y1 in the YFV NS1 Luminex and/or ELISA was determined to have a response to the vaccine.
Criteria used for confirming vaccine and/or WT DENV responses at Y1	Vaccine response only: Any vaccinated child who tested positive for YFV NS1 Ab and negative for DENV NS1 Ab. In the vaccine group, there were 9 children who tested negative for both YFV and DENV NS1 Ab and positive for DENV NAb at Y1. These 9 children were also considered vaccine responders only.
	Vaccine response and WT DENV infection: Any vaccinated child who tested positive for both YFV NS1 and DENV NS1 Ab.
	WT DENV infection only in the vaccine group: Any vaccinated child who tested positive for DENV NS1 Ab and negative for YFV NS1 Ab.
	No vaccine response or WT DENV infection in the vaccine group: Any vaccinated child who tested negative for DENV NS1 Ab, YFV NS1 Ab and DENV NAb.
	WT DENV infection in the no vaccine group: Any child who tested positive for DENV NS1 Ab. In the no vaccine group, there were 6 children who tested negative for DENV NS1 Ab and positive for DENV NAb at Y1. These 6 children were also considered to have experienced WT DENV infections.

## Sheet: Figure 2
Supporting data for Figure 2: DENV1-4 NAb levels in dengue seronegative children who did or did not receive a single dose of Dengvaxia®.
Sample ID and Vax status		mat PRNT Year 1					Vaccine response and Infection Status Summary
		DV1	DV2	DV3	DV4	Status	Vaccine response ONLY (YFV NS1 Ab positive and/or DENV NAb positive. DV NS1 Ab negative)	Vaccine response + FLAVI Infection (YFV and DENV NS1 Ab positive)	FLAVI infection ONLY (DENV NS1 Ab positive and YFV NS1 Ab negative)	NO VR, NO INFECTION (YFV and DENV NS1 Ab negative and DENV NAb negative)
Sample_ID	vax_status	DV1PRNT_Y1	DV2PRNT_Y1	DV3PRNT_Y1	DV4PRNT_Y1	PRNT_response	Vaxonly_response	VaxInf_response	Infonly_response	NoVaxNoInf_response
DS0059	Y	<20	<20	<20	80	Y	1	0	0	0
DS0209	Y	<20	<20	<20	59	Y	1	0	0	0
DS0846	Y	<20	<20	<20	332	Y	1	0	0	0
DS0917	Y	<20	<20	<20	33	Y	1	0	0	0
DS0926	Y	<20	<20	<20	28	Y	1	0	0	0
DS1261	Y	<20	<20	<20	41	Y	1	0	0	0
DS1361	Y	<20	<20	<20	20	Y	1	0	0	0
DS1378	Y	<20	<20	<20	50	Y	1	0	0	0
DS1473	Y	<20	<20	<20	44	Y	1	0	0	0
DS1736	Y	<20	<20	<20	73	Y	1	0	0	0
DS1912	Y	<20	<20	<20	69	Y	1	0	0	0
DS2039	Y	<20	<20	<20	21	Y	1	0	0	0
DS2329	Y	<20	<20	<20	181	Y	1	0	0	0
DS2505	Y	<20	<20	<20	341	Y	1	0	0	0
DS0178	Y	<20	<20	<20	20	Y	1	0	0	0
DS1168	Y	<20	<20	<20	29	Y	1	0	0	0
DS1776	Y	<20	<20	<20	52	Y	1	0	0	0
DS2836	Y	<20	<20	<20	209	Y	1	0	0	0
DS1886	Y	<20	<20	<20	31	Y	1	0	0	0
DS2654	Y	<20	<20	<20	22	Y	1	0	0	0
DS2021	Y	<20	<20	<20	21	Y	1	0	0	0
DS2316	Y	<20	<20	<20	28	Y	1	0	0	0
DS2957	Y	<20	<20	<20	26	Y	1	0	0	0
DS1837	Y	<20	<20	<20	22	Y	1	0	0	0
DS2760	Y	<20	<20	32	<20	Y	1	0	0	0
DS2175	Y	<20	1149	<20	182	Y	1	0	0	0
DS2512	Y	35	<20	<20	111	Y	1	0	0	0
DS2545	Y	24	<20	<20	83	Y	1	0	0	0
DS2808	Y	30	<20	<20	53	Y	1	0	0	0
DS2268	Y	29	<20	36	36	Y	1	0	0	0
DS1845	Y	22	28	<20	155	Y	1	0	0	0
DS1499	Y	44	33	<20	<20	Y	1	0	0	0
DS2011	Y	55	55	<20	<20	Y	1	0	0	0
DS1275	Y	108	260	31	182	Y	1	0	0	0
DS2307	Y	508	94	36	425	Y	1	0	0	0
DS2379	Y	60	94	34	91	Y	1	0	0	0
DS1161	Y	55	<20	<20	<20	Y	1	0	0	0
DS0063	Y	<20	<20	<20	24	Y	1	0	0	0
DS0829	Y	<20	<20	<20	<20	N	1	0	0	0
DS0950	Y	<20	<20	<20	<20	N	1	0	0	0
DS0977	Y	<20	<20	<20	<20	N	1	0	0	0
DS1513	Y	<20	<20	<20	<20	N	1	0	0	0
DS1858	Y	<20	<20	<20	<20	N	1	0	0	0
DS2218	Y	<20	<20	<20	<20	N	1	0	0	0
DS2475	Y	<20	<20	<20	<20	N	1	0	0	0
DS2889	Y	<20	<20	<20	<20	N	1	0	0	0
DS0931	Y	<20	<20	<20	<20	N	1	0	0	0
DS1188	Y	<20	<20	<20	<20	N	1	0	0	0
DS2074	Y	<20	<20	<20	<20	N	1	0	0	0
DS1426	Y	<20	<20	<20	<20	N	1	0	0	0
DS1452	Y	<20	<20	<20	<20	N	1	0	0	0
DS1626	Y	<20	<20	<20	<20	N	1	0	0	0
DS2063	Y	<20	<20	<20	<20	N	1	0	0	0
DS2301	Y	<20	<20	<20	<20	N	1	0	0	0
DS0381	Y	<20	<20	<20	<20	N	1	0	0	0
DS1176	Y	<20	<20	<20	<20	N	1	0	0	0
DS1662	Y	<20	<20	<20	<20	N	1	0	0	0
DS1745	Y	<20	<20	<20	<20	N	1	0	0	0
DS0004	Y	92	<20	<20	<20	Y	1	0	0	0
DS2279	Y	22	51	<20	95	Y	1	0	0	0
DS1972	Y	<20	128	<20	75	Y	1	0	0	0
DS0223	Y	<20	<20	<20	25	Y	1	0	0	0
DS0338	Y	<20	<20	<20	28	Y	1	0	0	0
DS1404	Y	<20	<20	<20	54	Y	1	0	0	0
DS1565	Y	<20	<20	<20	24	Y	1	0	0	0
DS1848	Y	<20	<20	<20	20	Y	1	0	0	0
DS2481	Y	<20	<20	<20	30	Y	1	0	0	0
DS0459	Y	<20	189	<20	26	Y	0	1	0	0
DS1622	Y	66	<20	141	55	Y	0	1	0	0
DS2609	Y	270	683	69	1635	Y	0	1	0	0
DS1106	Y	<20	<20	<20	96	Y	0	1	0	0
DS2065	Y	<20	<20	<20	<20	N	0	1	0	0
DS0938	Y	158	72	365	102	Y	0	1	0	0
DS1195	Y	926	1566	<20	43	Y	0	1	0	0
DS1573	Y	911	2562	998	503	Y	0	1	0	0
DS2075	Y	<20	1149	<20	182	Y	0	1	0	0
DS2665	Y	498	578	203	242	Y	0	1	0	0
DS0202	Y	426	1944	<20	110	Y	0	1	0	0
DS0260	Y	715	655	52	48	Y	0	1	0	0
DS0266	Y	157	281	26	<20	Y	0	1	0	0
DS0270	Y	175	932	47	155	Y	0	1	0	0
DS0388	Y	1358	395	1721	<20	Y	0	1	0	0
DS0471	Y	178	428	138	124	Y	0	1	0	0
DS0541	Y	1191	943	1437	179	Y	0	1	0	0
DS0751	Y	894	1087	86	86	Y	0	1	0	0
DS0925	Y	306	1017	64	843	Y	0	1	0	0
DS1801	Y	1410	4755	859	2285	Y	0	1	0	0
DS1835	Y	478	516	154	1277	Y	0	1	0	0
DS1927	Y	217	762	53	1148	Y	0	1	0	0
DS2282	Y	3141	2673	<20	2388	Y	0	1	0	0
DS1423	Y	<20	<20	<20	<20	N	0	1	0	0
DS2006	Y	<20	<20	<20	<20	N	0	1	0	0
DS0137	Y	38	233	<20	<20	Y	0	0	1	0
DS0728	Y	54	198	<20	<20	Y	0	0	1	0
DS0904	Y	<20	96	<20	<20	Y	0	0	1	0
DS2252	Y	<20	<20	<20	252	Y	0	0	1	0
DS0187	Y	1051	36	<20	<20	Y	0	0	1	0
DS0214	Y	<20	322	<20	<20	Y	0	0	1	0
DS0380	Y	778	1267	150	80	Y	0	0	1	0
DS0483	Y	207	308	28	96	Y	0	0	1	0
DS1126	Y	488	695	81	<20	Y	0	0	1	0
DS1021	Y	<20	<20	<20	<20	N	0	0	1	0
DS1663	Y	107	80	580	23	Y	0	0	1	0
DS0117	Y	<20	<20	<20	<20	N	0	0	0	1
DS0130	Y	<20	<20	<20	<20	N	0	0	0	1
DS1263	Y	<20	<20	<20	<20	N	0	0	0	1
DS1293	Y	<20	<20	<20	<20	N	0	0	0	1
DS1491	Y	<20	<20	<20	<20	N	0	0	0	1
DS1591	Y	<20	<20	<20	<20	N	0	0	0	1
DS1794	Y	<20	<20	<20	<20	N	0	0	0	1
DS1798	Y	<20	<20	<20	<20	N	0	0	0	1
DS1821	Y	<20	<20	<20	<20	N	0	0	0	1
DS2071	Y	<20	<20	<20	<20	N	0	0	0	1
DS2125	Y	<20	<20	<20	<20	N	0	0	0	1
DS2132	Y	<20	<20	<20	<20	N	0	0	0	1
DS0503	Y	<20	<20	<20	<20	N	0	0	0	1
DS0902	Y	<20	<20	<20	<20	N	0	0	0	1
DS0930	Y	<20	<20	<20	<20	N	0	0	0	1
DS1000	Y	<20	<20	<20	<20	N	0	0	0	1
DS1006	Y	<20	<20	<20	<20	N	0	0	0	1
DS1077	Y	<20	<20	<20	<20	N	0	0	0	1
DS1089	Y	<20	<20	<20	<20	N	0	0	0	1
DS1351	Y	<20	<20	<20	<20	N	0	0	0	1
DS1424	Y	<20	<20	<20	<20	N	0	0	0	1
DS1439	Y	<20	<20	<20	<20	N	0	0	0	1
DS1482	Y	<20	<20	<20	<20	N	0	0	0	1
DS1512	Y	<20	<20	<20	<20	N	0	0	0	1
DS1547	Y	<20	<20	<20	<20	N	0	0	0	1
DS1569	Y	<20	<20	<20	<20	N	0	0	0	1
DS1578	Y	<20	<20	<20	<20	N	0	0	0	1
DS1792	Y	<20	<20	<20	<20	N	0	0	0	1
DS1890	Y	<20	<20	<20	<20	N	0	0	0	1
DS1933	Y	<20	<20	<20	<20	N	0	0	0	1
DS1995	Y	<20	<20	<20	<20	N	0	0	0	1
DS2002	Y	<20	<20	<20	<20	N	0	0	0	1
DS2955	Y	<20	<20	<20	<20	N	0	0	0	1
Sample_ID	vax_status	DV1PRNT_Y1	DV2PRNT_Y1	DV3PRNT_Y1	DV4PRNT_Y1	PRNT_response	Infonly_response	NoInf_response
DS0376	N	3403	167	573	751	Y	1	0
DS1277	N	2614	1570	1472	323	Y	1	0
DS1638	N	62	202	143	<20	Y	1	0
DS0427	N	339	<20	<20	84	Y	1	0
DS0343	N	217	352	100	97	Y	1	0
DS1234	N	448	268	214	560	Y	1	0
DS1436	N	<20	90	<20	<20	Y	1	0
DS1465	N	4358	1925	1793	2288	Y	1	0
DS1655	N	707	64	<20	<20	Y	1	0
DS2431	N	416	108	4828	68	Y	1	0
DS2684	N	408	673	187	408	Y	1	0
DS2697	N	3448	1485	1549	237	Y	1	0
DS2937	N	2152*	944	480	109	Y	1	0
DS0918	N	1347	34	96	351	Y	1	0
DS1026	N	21	214	<20	<20	Y	1	0
DS1057	N	50	104	29	<20	Y	1	0
DS1203	N	152	25	41	208	Y	1	0
DS1438	N	40	229	<20	<20	Y	1	0
DS1472	N	128	245	<20	<20	Y	1	0
DS1977	N	25	<20	21	322	Y	1	0
DS0210	N	63	195	53	<20	Y	1	0
DS1156	N	24	82	<20	<20	Y	1	0
DS1341	N	49	<20	534	<20	Y	1	0
DS1435	N	20	176	<20	<20	Y	1	0
DS0875	N	56	256	<20	<20	Y	1	0
DS1331	N	74	54	<20	291	Y	1	0
DS1913	N	<20	241	<20	<20	Y	1	0
DS2077	N	75	165	90*	<20	Y	1	0
DS2173	N	<20	127	<20	<20	Y	1	0
DS2213	N	139	150	<20	<20	Y	1	0
DS1558	N	<20	<20	<20	608	Y	1	0
DS2951	N	65	28	<20	<20	Y	1	0
DS1758	N	11640*	76022*	416	208	Y	1	0
DS2597	N	126	27	<20	<20	Y	1	0
DS0858	N	<20	65	<20	<20	Y	1	0
DS1415	N	145	82	<20	<20	Y	1	0
DS1704	N	42	<20	<20	<20	Y	1	0
DS1775	N	159	<20	<20	<20	Y	1	0
DS1856	N	<20	<20	<20	24	Y	1	0
DS2033	N	28	<20	<20	<20	Y	1	0
DS2117	N	282	117	<20	<20	Y	1	0
DS2983	N	178	23	<20	<20	Y	1	0
DS2728	N	<20	<20	<20	<20	N	1	0
DS0128	N	<20	<20	<20	<20	N	0	1
DS0912	N	<20	<20	<20	<20	N	0	1
DS1294	N	<20	<20	<20	<20	N	0	1
DS1516	N	<20	<20	<20	<20	N	0	1
DS2224	N	<20	<20	<20	<20	N	0	1
DS0943	N	<20	<20	<20	<20	N	0	1
DS1462	N	<20	<20	<20	<20	N	0	1
DS1825	N	<20	<20	<20	<20	N	0	1
DS0342	N	ND	ND	ND	ND		0	1
DS0455	N	ND	ND	ND	ND		0	1
DS0494	N	ND	ND	ND	ND		0	1
DS0772	N	ND	ND	ND	ND		0	1
DS0940	N	ND	ND	ND	ND		0	1
DS0989	N	ND	ND	ND	ND		0	1
DS1001	N	ND	ND	ND	ND		0	1
DS1044	N	ND	ND	ND	ND		0	1
DS1111	N	ND	ND	ND	ND		0	1
DS1159	N	ND	ND	ND	ND		0	1
DS1163	N	ND	ND	ND	ND		0	1
DS1165	N	ND	ND	ND	ND		0	1
DS1167	N	ND	ND	ND	ND		0	1
DS1202	N	ND	ND	ND	ND		0	1
DS1227	N	ND	ND	ND	ND		0	1
DS1474	N	ND	ND	ND	ND		0	1
DS1511	N	ND	ND	ND	ND		0	1
DS1542	N	ND	ND	ND	ND		0	1
DS1597	N	ND	ND	ND	ND		0	1
DS1623	N	ND	ND	ND	ND		0	1
DS1632	N	ND	ND	ND	ND		0	1
DS1809	N	ND	ND	ND	ND		0	1
DS1906	N	ND	ND	ND	ND		0	1
DS1949	N	ND	ND	ND	ND		0	1
DS1959	N	ND	ND	ND	ND		0	1
DS2198	N	ND	ND	ND	ND		0	1
DS2231	N	ND	ND	ND	ND		0	1
DS2237	N	ND	ND	ND	ND		0	1
DS2275	N	ND	ND	ND	ND		0	1
DS2381	N	ND	ND	ND	ND		0	1
DS2686	N	ND	ND	ND	ND		0	1
DS2738	N	ND	ND	ND	ND		0	1
DS2798	N	ND	ND	ND	ND		0	1
DS2953	N	ND	ND	ND	ND		0	1
DS2980	N	ND	ND	ND	ND		0	1

## Sheet: Table 1
Supporting data for Table 1. WT DENV infections and vaccine responses occurring between Baseline and Follow Up P1
Sample ID and Vax status		mat PRNT Year 1						LX DV1-4 NS1												LX YFV NS1				Vaccine response based on YF NS1 ELISA			Assay SUMMARY (column names from Vax tab)			Vaccine response and Infection Status Summary
		DV1	DV2	DV3	DV4	Status	Serotypes	DV1 NS1 BL	DV1 NS1 Y1	DV1 NS1 Δ	DV2 NS1 BL	DV2 NS1 Y1	DV2 NS1 Δ	DV3 NS1 BL	DV3 NS1 Y1	DV3 NS1 Δ	DV4 NS1 BL	DV4 NS1 Y1	DV4 NS1 Δ	YF NS1 BL	YF NS1 Y1	YFV NS1 Δ (Pos > 926)		YFV NS1 BL	YFV NS1 Y1 ( Pos > 0.7)		YFV NS1 Ab ELISA and/or Luminex positive	PRNT Serotypes	DV NS1 #	Vaccine response ONLY (YFV NS1 Ab positive and/or DENV NAb positive. DV NS1 Ab negative)	Vaccine response + FLAVI Infection (YFV and DENV NS1 Ab positive)	FLAVI infection ONLY (DENV NS1 Ab positive and YFV NS1 Ab negative)	NO VR, NO INFECTION (YFV and DENV NS1 Ab negative and DENV NAb negative)
Sample_ID	vax_status	DV1PRNT_Y1	DV2PRNT_Y1	DV3PRNT_Y1	DV4PRNT_Y1	PRNT_response	PRNT_serotypes	DV1NS1_BL	DV1NS1_Y1	DV1NS1_Y1-BL	DV2NS1_BL	DV2NS1_Y1	DV2NS1_Y1-BL	DV3NS1_BL	DV3NS1_Y1	DV3NS1_Y1-BL	DV4NS1_BL	DV4NS1_Y1	DV4NS1_Y1-BL	YFVNS1_LX_BL	YFVNS1_LX_Y1	YFVNS1_LX_Y1-BL	YFVNS1_LX_response	YFVNS1_ELISA_BL	YFVNS1_ELISA_Y1	YFVNS1_ELISA_response	YFV_final_response	PRNT_serotypes	DVNS1_num serotypes	Vaxonly_response	VaxInf_response	Infonly_response	NoVaxNoInf_response
DS0059	Y	<20	<20	<20	80	Y	DV4	283	480	197	363	522	159	228	379	151	319	465	146	491	1621	1130	Y	0.167	1.12	Y	Y	DV4	0	1	0	0	0
DS0209	Y	<20	<20	<20	59	Y	DV4	376	515	139	458	589	131	287	423	136	396	477	81	605	2558	1953	Y	0.081	1.0485	Y	Y	DV4	0	1	0	0	0
DS0846	Y	<20	<20	<20	332	Y	DV4	211	211	0	238	297	59	180	205	25	221	219	-2	342	3443	3101	Y	0.108	1.5	Y	Y	DV4	0	1	0	0	0
DS0917	Y	<20	<20	<20	33	Y	DV4	798	739	-59	872	873	1	572	544	-28	821	882	61	1037	2698	1661	Y	0.09	0.95	Y	Y	DV4	0	1	0	0	0
DS0926	Y	<20	<20	<20	28	Y	DV4	806	850	44	881	996	115	560	633	73	856	894	38	1077	3408	2331	Y	0.099	1.7295	Y	Y	DV4	0	1	0	0	0
DS1261	Y	<20	<20	<20	41	Y	DV4	680	541	-139	761	620	-141	619	502	-117	649	620	-29	938	4591	3653	Y	1.061	2.743	Y	Y	DV4	0	1	0	0	0
DS1361	Y	<20	<20	<20	20	Y	DV4	370	532	162	442	660	218	301	448	147	377	573	196	559	2683	2124	Y	0.111	1.312	Y	Y	DV4	0	1	0	0	0
DS1378	Y	<20	<20	<20	50	Y	DV4	330	570	240	390	672	282	235	466	231	320	562	242	497	5129	4632	Y	0.154	2.225	Y	Y	DV4	0	1	0	0	0
DS1473	Y	<20	<20	<20	44	Y	DV4	154	135	-19	185	139	-46	154	97	-57	142	112	-30	344	1906	1562	Y	0.169	0.947	Y	Y	DV4	0	1	0	0	0
DS1736	Y	<20	<20	<20	73	Y	DV4	477	653	176	520	735	215	367	463	96	492	658	166	601	2054	1453	Y	0.0192	0.9982	Y	Y	DV4	0	1	0	0	0
DS1912	Y	<20	<20	<20	69	Y	DV4	368	328	-40	391	439	48	244	290	46	205	214	9	669	5564	4895	Y	0.2025	2.059	Y	Y	DV4	0	1	0	0	0
DS2039	Y	<20	<20	<20	21	Y	DV4	333	377	44	372	436	64	209	306	97	338	437	99	361	2441	2080	Y	0.222	1.373	Y	Y	DV4	0	1	0	0	0
DS2329	Y	<20	<20	<20	181	Y	DV4	284	293	9	276	850	574	167	243	76	249	297	48	313	2529	2216	Y	0.463	2.99	Y	Y	DV4	0	1	0	0	0
DS2505	Y	<20	<20	<20	341	Y	DV4	654	774	120	751	1104	353	444	697	253	567	696	129	771	4843	4072	Y	0.0197	1.1632	Y	Y	DV4	0	1	0	0	0
DS0178	Y	<20	<20	<20	20	Y	DV4	391	506	115	367	542	175	277	422	145	333	458	125	505	1641	1136	Y	0.086	0.7555	Y	Y	DV4	0	1	0	0	0
DS1168	Y	<20	<20	<20	29	Y	DV4	199	211	12	214	233	19	255	290	35	181	229	48	506	1335	829	N	0.099	0.901	Y	Y	DV4	0	1	0	0	0
DS1776	Y	<20	<20	<20	52	Y	DV4	650	994	344	740	1012	272	500	565	65	568	742	174	898	1398	500	N	0.205	1.886	Y	Y	DV4	0	1	0	0	0
DS2836	Y	<20	<20	<20	209	Y	DV4	162	279	117	232	362	130	164	219	55	490	433	-57	244	987	743	N	0.134	1.16	Y	Y	DV4	0	1	0	0	0
DS1886	Y	<20	<20	<20	31	Y	DV4	200	216	16	211	231	20	185	208	23	181	206	25	443	974	531	N	0.342	1.461	Y	Y	DV4	0	1	0	0	0
DS2654	Y	<20	<20	<20	22	Y	DV4	193	205	12	231	232	1	172	217	45	201	211	10	310	648	338	N	0.18	0.731	Y	Y	DV4	0	1	0	0	0
DS2021	Y	<20	<20	<20	21	Y	DV4	643	658	15	657	724	67	444	477	33	763	786	23	869	2148	1279	Y	0.113	0.651	N	Y	DV4	0	1	0	0	0
DS2316	Y	<20	<20	<20	28	Y	DV4	117	196	79	137	248	111	82	188	106	100	183	83	145	1336	1191	Y	0.102	0.588	N	Y	DV4	0	1	0	0	0
DS2957	Y	<20	<20	<20	26	Y	DV4	489	693	204	672	911	239	432	498	66	483	527	44	836	2063	1227	Y	0.0252	0.6407	N	Y	DV4	0	1	0	0	0
DS1837	Y	<20	<20	<20	22	Y	DV4	239	346	107	258	364	106	171	257	86	236	356	120	331	1308	977	Y	0.23	0.609	N	Y	DV4	0	1	0	0	0
DS2760	Y	<20	<20	32	<20	Y	DV3	942	881	-61	1058	1230	172	522	787	265	1390	1385	-5	997	5681	4684	Y	0.129	1.6	Y	Y	DV3	0	1	0	0	0
DS2175	Y	<20	1149	<20	182	Y	DV2, DV4	179	154	-25	220	180	-40	173	119	-54	182	137	-45	302	2203	1901	Y	0.19	2.08	Y	Y	DV2, DV4	0	1	0	0	0
DS2512	Y	35	<20	<20	111	Y	DV1, DV4	493	741	248	631	906	275	418	573	155	435	607	172	686	2766	2080	Y	0.0237	1.1237	Y	Y	DV1, DV4	0	1	0	0	0
DS2545	Y	24	<20	<20	83	Y	DV1, DV4	494	690	196	607	900	293	396	557	161	428	619	191	651	2081	1430	Y	0.0242	1.4387	Y	Y	DV1, DV4	0	1	0	0	0
DS2808	Y	30	<20	<20	53	Y	DV1, DV4	449	487	38	538	616	78	250	368	118	396	490	94	530	1729	1199	Y	0.137	1.006	Y	Y	DV1, DV4	0	1	0	0	0
DS2268	Y	29	<20	36	36	Y	DV1, DV3, DV4	490	635	145	584	767	183	489	524	35	392	617	225	589	1166	577	N	0.408	1.487	Y	Y	DV1, DV3, DV4	0	1	0	0	0
DS1845	Y	22	28	<20	155	Y	DV1, DV2, DV4	287	453	166	402	640	238	274	468	194	228	435	207	633	3820	3187	Y	0.667	2.332	Y	Y	DV1, DV2, DV4	0	1	0	0	0
DS1499	Y	44	33	<20	<20	Y	DV1, DV2	275	148	-127	314	168	-146	212	141	-71	248	150	-98	364	2007	1643	Y	0.809	2.72	Y	Y	DV1, DV2	0	1	0	0	0
DS2011	Y	55	55	<20	<20	Y	DV1, DV2	1241	965	-276	1551	1756	205	769	1125	356	1115	762	-353	1142	1577	435	N	0.2225	0.7225	Y	Y	DV1, DV2	0	1	0	0	0
DS1275	Y	108	260	31	182	Y	DV1-4	1278	1411	133	1477	1503	26	716	896	180	1286	1395	109	1300	5356	4056	Y	0.173	1.749	Y	Y	DV1-4	0	1	0	0	0
DS2307	Y	508	94	36	425	Y	DV1-4	454	691	237	533	900	367	270	439	169	303	419	116	324	6474	6150	Y	0.138	1.718	Y	Y	DV1-4	0	1	0	0	0
DS2379	Y	60	94	34	91	Y	DV1-4	187	299	112	239	541	302	216	311	95	190	242	52	368	9212	8844	Y	0.323	3.448	Y	Y	DV1-4	0	1	0	0	0
DS1161	Y	55	<20	<20	<20	Y	DV1	942	1225	283	1147	1395	248	686	883	197	1133	1282	149	1145	3237	2092	Y	0.1695	1.1055	Y	Y	DV1	0	1	0	0	0
DS0063	Y	<20	<20	<20	24	Y	DV4	1469	1802	333	1742	2101	359	846	1169	323	1386	1849	463	1544	3203	1659	Y	0.089	1.1895	Y	Y	DV4	0	1	0	0	0
DS0829	Y	<20	<20	<20	<20	N		670	634	-36	756	728	-28	500	526	26	712	722	10	948	2378	1430	Y	0.99	1.1405	Y	Y	0	0	1	0	0	0
DS0950	Y	<20	<20	<20	<20	N		786	743	-43	852	822	-30	617	592	-25	877	916	39	1154	3388	2234	Y	0.121	1.688	Y	Y	0	0	1	0	0	0
DS0977	Y	<20	<20	<20	<20	N		789	1024	235	887	1132	245	609	741	132	890	1053	163	1094	2053	959	Y	0.346	0.767	Y	Y	0	0	1	0	0	0
DS1513	Y	<20	<20	<20	<20	N		241	424	183	321	468	147	274	324	50	285	387	102	460	2240	1780	Y	0.163	0.792	Y	Y	0	0	1	0	0	0
DS1858	Y	<20	<20	<20	<20	N		516	767	251	713	1013	300	448	627	179	485	728	243	775	1910	1135	Y	0.1905	1.166	Y	Y	0	0	1	0	0	0
DS2218	Y	<20	<20	<20	<20	N		851	916	65	929	1062	133	580	631	51	782	805	23	1163	4922	3759	Y	0.265	2.483	Y	Y	0	0	1	0	0	0
DS2475	Y	<20	<20	<20	<20	N		299	222	-77	314	277	-37	263	223	-40	283	215	-68	513	1721	1208	Y	0.1025	1.1805	Y	Y	0	0	1	0	0	0
DS2889	Y	<20	<20	<20	<20	N		1170	1439	269	1475	1565	90	772	749	-23	1050	919	-131	1420	8585	7165	Y	0.527	2.24	Y	Y	0	0	1	0	0	0
DS0931	Y	<20	<20	<20	<20	N		819	919	100	910	1061	151	626	744	118	890	1017	127	1207	2985	1778	Y	0.112	0.971	Y	Y	0	0	1	0	0	0
DS1188	Y	<20	<20	<20	<20	N		294	325	31	329	370	41	180	235	55	259	328	69	325	3372	3047	Y	0.075	1.568	Y	Y	0	0	1	0	0	0
DS2074	Y	<20	<20	<20	<20	N		689	695	6	719	733	14	500	508	8	946	880	-66	904	2610	1706	Y	0.121	1.303	Y	Y	0	0	1	0	0	0
DS1426	Y	<20	<20	<20	<20	N		453	482	29	492	534	42	377	417	40	418	433	15	659	1459	800	N	0.176	1.02	Y	Y	0	0	1	0	0	0
DS1452	Y	<20	<20	<20	<20	N		557	539	-18	566	607	41	424	416	-8	534	502	-32	761	1360	599	N	0.0082	1.031	Y	Y	0	0	1	0	0	0
DS1626	Y	<20	<20	<20	<20	N		221	294	73	254	399	145	216	223	7	236	254	18	316	1132	816	N	0.0252	0.7322	Y	Y	0	0	1	0	0	0
DS2063	Y	<20	<20	<20	<20	N		2365	719	-1646	2608	810	-1798	1646	606	-1040	2118	716	-1402	2601	1029	-1572	N	0.269	1.404	Y	Y	0	0	1	0	0	0
DS2301	Y	<20	<20	<20	<20	N		257	410	153	347	715	368	199	315	116	175	242	67	277	1069	792	N	0.285	1.527	Y	Y	0	0	1	0	0	0
DS0381	Y	<20	<20	<20	<20	N		596	687	91	735	882	147	427	516	89	513	620	107	686	1414	728	N	0.136	1.314	Y	Y	0	0	1	0	0	0
DS1176	Y	<20	<20	<20	<20	N		924	926	2	1020	1014	-6	659	659	0	957	1032	75	1230	1764	534	N	0.106	0.7035	Y	Y	0	0	1	0	0	0
DS1662	Y	<20	<20	<20	<20	N		162	166	4	164	173	9	171	172	1	150	150	0	254	1003	749	N	0.1155	0.744	Y	Y	0	0	1	0	0	0
DS1745	Y	<20	<20	<20	<20	N		392	467	75	389	419	30	209	310	101	167	248	81	566	1747	1181	Y	0.125	0.605	N	Y	0	0	1	0	0	0
DS0004	Y	92	<20	<20	<20	Y	DV1	542	670	128	701	683	-18	396	535	139	525	552	27	715	1582	867	N	0.1355	0.593	N	N	DV1	0	1	0	0	0
DS2279	Y	22	51	<20	95	Y	DV1, DV2, DV4	181	266	85	211	303	92	120	219	99	136	199	63	207	960	753	N	0.222	0.1515	N	N	DV1, DV2, DV4	0	1	0	0	0
DS1972	Y	<20	128	<20	75	Y	DV2, DV4	960	907	-53	1420	1353	-67	578	700	122	610	796	186	1308	1634	326	N	0.194	0.595	N	N	DV2, DV4	0	1	0	0	0
DS0223	Y	<20	<20	<20	25	Y	DV4	916	872	-44	956	951	-5	705	671	-34	929	914	-15	1481	1372	-109	N	0.138	0.2235	N	N	DV4	0	1	0	0	0
DS0338	Y	<20	<20	<20	28	Y	DV4	648	701	53	803	1074	271	478	608	130	2285	2623	338	925	1274	349	N	0.092	0.271	N	N	DV4	0	1	0	0	0
DS1404	Y	<20	<20	<20	54	Y	DV4	427	490	63	439	485	46	330	438	108	437	483	46	657	1458	801	N	0.078	0.3515	N	N	DV4	0	1	0	0	0
DS1565	Y	<20	<20	<20	24	Y	DV4	148	226	78	158	255	97	142	194	52	160	240	80	255	1037	782	N	0	0.4512	N	N	DV4	0	1	0	0	0
DS1848	Y	<20	<20	<20	20	Y	DV4	702	715	13	778	830	52	532	524	-8	842	873	31	1062	1323	261	N	0.303	0.555	N	N	DV4	0	1	0	0	0
DS2481	Y	<20	<20	<20	30	Y	DV4	162	179	17	180	203	23	179	195	16	151	168	17	275	792	517	N	0.0905	0.5315	N	N	DV4	0	1	0	0	0
DS0459	Y	<20	189	<20	26	Y	DV2, DV4	635	812	177	692	1451	759	452	591	139	732	803	71	917	3813	2896	Y	0.108	0.55	N	Y	DV2, DV4	1	0	1	0	0
DS1622	Y	66	<20	141	55	Y	DV1, DV3, DV4	257	572	315	281	473	192	264	781	517	224	265	41	568	1424	856	N	0.306	1.442	Y	Y	DV1, DV3, DV4	1	0	1	0	0
DS2609	Y	270	683	69	1635	Y	DV1-4	468	824	356	690	1261	571	349	758	409	386	750	364	526	2944	2418	Y	0.0372	0.9522	Y	Y	DV1-4	1	0	1	0	0
DS1106	Y	<20	<20	<20	96	Y	DV4	2339	3321	982	1016	1746	730	1654	2318	664	1020	1424	404	1087	2812	1725	Y	0.007	1.4597	Y	Y	DV4	2	0	1	0	0
DS2065	Y	<20	<20	<20	<20	N		3328	4827	1499	4091	5473	1382	2559	3756	1197	4289	5885	1596	3834	6203	2369	Y	0.0262	0.6332	N	Y	0	4	0	1	0	0
DS0938	Y	158	72	365	102	Y	DV1-4	580	1581	1001	707	1173	466	457	2146	1689	720	1274	554	913	3381	2468	Y	0.192	1.2795	Y	Y	DV1-4	2	0	1	0	0
DS1195	Y	926	1566	<20	43	Y	DV1, DV2, DV4	1894	4688	2794	2041	23036	20995	1424	3266	1842	1887	3153	1266	2373	7119	4746	Y	0.099	2.124	Y	Y	DV1, DV2, DV4	3	0	1	0	0
DS1573	Y	911	2562	998	503	Y	DV1-4	192	3795	3603	210	9800	9590	188	1092	904	175	306	131	371	2507	2136	Y	0.458	2.732	Y	Y	DV1-4	3	0	1	0	0
DS2075	Y	<20	1149	<20	182	Y	DV2, DV4	147	4474	4327	160	14121	13961	130	1695	1565	144	1060	916	214	3466	3252	Y	0.11	1.184	Y	Y	DV2, DV4	3	0	1	0	0
DS2665	Y	498	578	203	242	Y	DV1-4	555	2033	1478	632	2239	1607	457	898	441	1648	4240	2592	525	2768	2243	Y	0.0102	1.1682	Y	Y	DV1-4	3	0	1	0	0
DS0202	Y	426	1944	<20	110	Y	DV1, DV2, DV4	514	6151	5637	627	10578	9951	379	2948	2569	426	2144	1718	703	3996	3293	Y	0.112	1.592	Y	Y	DV1, DV2, DV4	4	0	1	0	0
DS0260	Y	715	655	52	48	Y	DV1-4	411	3970	3559	416	10092	9676	313	2154	1841	359	1825	1466	553	13231	12678	Y	0.116	2.6215	Y	Y	DV1-4	4	0	1	0	0
DS0266	Y	157	281	26	<20	Y	DV1, DV2, DV3	697	3120	2423	774	7702	6928	513	1526	1013	802	2136	1334	960	2858	1898	Y	0.084	1.052	Y	Y	DV1, DV2, DV3	4	0	1	0	0
DS0270	Y	175	932	47	155	Y	DV1-4	562	2755	2193	617	6426	5809	412	1578	1166	656	2557	1901	856	3646	2790	Y	0.145	1.392	Y	Y	DV1-4	4	0	1	0	0
DS0388	Y	1358	395	1721	<20	Y	DV1, DV2, DV3	669	16570	15901	774	16289	15515	476	14262	13786	775	15806	15031	928	1906	978	Y	0.086	1.127	Y	Y	DV1, DV2, DV3	4	0	1	0	0
DS0471	Y	178	428	138	124	Y	DV1-4	685	16173	15488	525	17604	17079	380	12797	12417	2580	22506	19926	727	3164	2437	Y	0.07	1.423	Y	Y	DV1-4	4	0	1	0	0
DS0541	Y	1191	943	1437	179	Y	DV1-4	383	19318	18935	448	19289	18841	289	19109	18820	292	13748	13456	578	2945	2367	Y	0.084	1.523	Y	Y	DV1-4	4	0	1	0	0
DS0751	Y	894	1087	86	86	Y	DV1-4	858	7163	6305	917	22548	21631	543	2844	2301	831	2135	1304	1034	6617	5583	Y	0.089	2.188	Y	Y	DV1-4	4	0	1	0	0
DS0925	Y	306	1017	64	843	Y	DV1-4	821	3494	2673	897	10286	9389	683	2823	2140	1285	3966	2681	1083	3310	2227	Y	0.173	1.734	Y	Y	DV1-4	4	0	1	0	0
DS1801	Y	1410	4755	859	2285	Y	DV1-4	841	23061	22220	866	24150	23284	353	5644	5291	161	2385	2224	1394	6891	5497	Y	0.2625	2.47	Y	Y	DV1-4	4	0	1	0	0
DS1835	Y	478	516	154	1277	Y	DV1-4	558	5227	4669	836	18566	17730	459	5162	4703	516	4583	4067	772	16232	15460	Y	0.2385	3.08	Y	Y	DV1-4	4	0	1	0	0
DS1927	Y	217	762	53	1148	Y	DV1-4	566	5554	4988	787	18126	17339	395	4288	3893	520	2275	1755	617	4147	3530	Y	0.1725	2.316	Y	Y	DV1-4	4	0	1	0	0
DS2282	Y	3141	2673	<20	2388	Y	DV1, DV2, DV4	329	10923	10594	336	13374	13038	220	10228	10008	279	16342	16063	409	3080	2671	Y	0.142	2.768	Y	Y	DV1, DV2, DV4	4	0	1	0	0
DS1423	Y	<20	<20	<20	<20	N		1014	2219	1205	1088	2493	1405	1053	1926	873	1008	2194	1186	3175	4489	1314	Y	0.159	1.6665	Y	Y	0	3	0	1	0	0
DS2006	Y	<20	<20	<20	<20	N		354	786	432	420	1639	1219	273	742	469	312	684	372	458	1642	1184	Y	0.168	0.47	N	Y	0	1	0	1	0	0
DS0137	Y	38	233	<20	<20	Y	DV1, DV2	645	1294	649	738	2766	2028	500	805	305	718	1145	427	1070	1370	300	N	0.09	0.1805	N	N	DV1, DV2	1	0	0	1	0
DS0728	Y	54	198	<20	<20	Y	DV1, DV2	462	929	467	508	2526	2018	354	559	205	439	604	165	801	1574	773	N	0.1	0.55	N	N	DV1, DV2	1	0	0	1	0
DS0904	Y	<20	96	<20	<20	Y	DV2	654	1141	487	721	2629	1908	485	732	247	881	1140	259	954	1021	67	N	0.184	0.151	N	N	DV2	1	0	0	1	0
DS2252	Y	<20	<20	<20	252	Y	DV4	901	1384	483	1042	1563	521	653	1063	410	1003	3008	2005	1148	1618	470	N	0.286	0.57	N	N	DV4	1	0	0	1	0
DS0187	Y	1051	36	<20	<20	Y	DV1, DV2	644	7270	6626	682	2466	1784	469	1559	1090	723	1564	841	971	1461	490	N	0.082	0.413	N	N	DV1, DV2	3	0	0	1	0
DS0214	Y	<20	322	<20	<20	Y	DV2	527	1597	1070	623	3814	3191	407	1108	701	509	1227	718	726	1600	874	N	0.1275	0.158	N	N	DV2	3	0	0	1	0
DS0380	Y	778	1267	150	80	Y	DV1-4	474	5594	5120	576	11074	10498	357	3347	2990	458	2913	2455	717	1263	546	N	0.107	0.424	N	N	DV1-4	4	0	0	1	0
DS0483	Y	207	308	28	96	Y	DV1-4	1022	6553	5531	1269	7090	5821	658	4388	3730	1091	9746	8655	997	854	-143	N	0.0447	0.5457	N	N	DV1-4	4	0	0	1	0
DS1126	Y	488	695	81	<20	Y	DV1, DV2, DV3	749	5007	4258	675	10104	9429	479	2013	1534	700	4019	3319	904	1164	260	N	0.0925	0.372	N	N	DV1, DV2, DV3	4	0	0	1	0
DS1021	Y	<20	<20	<20	<20	N		596	951	355	679	1082	403	473	888	415	715	1100	385	923	1485	562	N	0.0995	0.2785	N	N	0	1	0	0	1	0
DS1663	Y	107	80	580	23	Y	DV1-4	461	4223	3762	542	2202	1660	360	8567	8207	433	2668	2235	695	977	282	N	0.121	0.126	N	N	DV1-4	4	0	0	1	0
DS0117	Y	<20	<20	<20	<20	N		419	597	178	469	630	161	308	436	128	423	567	144	656	1454	798	N	0.1015	0.445	N	N	0	0	0	0	0	1
DS0130	Y	<20	<20	<20	<20	N		381	543	162	411	577	166	263	448	185	326	508	182	535	1269	734	N	0.085	0.3945	N	N	0	0	0	0	0	1
DS1263	Y	<20	<20	<20	<20	N		781	721	-60	778	778	0	533	443	-90	643	636	-7	982	999	17	N	0.247	0.3055	N	N	0	0	0	0	0	1
DS1293	Y	<20	<20	<20	<20	N		596	637	41	670	743	73	461	494	33	697	757	60	900	1347	447	N	0.077	0.486	N	N	0	0	0	0	0	1
DS1491	Y	<20	<20	<20	<20	N		1112	1141	29	1309	1313	4	859	884	25	1056	1021	-35	1452	1935	483	N	0.139	0.604	N	N	0	0	0	0	0	1
DS1591	Y	<20	<20	<20	<20	N		413	399	-14	484	506	22	360	320	-40	408	404	-4	702	755	53	N	0.309	0.32	N	N	0	0	0	0	0	1
DS1794	Y	<20	<20	<20	<20	N		653	658	5	811	786	-25	475	470	-5	690	703	13	826	1129	303	N	0.3532	0.617	N	N	0	0	0	0	0	1
DS1798	Y	<20	<20	<20	<20	N		1843	1398	-445	1980	1430	-550	1369	1041	-328	1944	1439	-505	2006	1881	-125	N	0.162	0.32	N	N	0	0	0	0	0	1
DS1821	Y	<20	<20	<20	<20	N		654	670	16	706	779	73	528	539	11	775	775	0	982	1257	275	N	0.246	0.457	N	N	0	0	0	0	0	1
DS2071	Y	<20	<20	<20	<20	N		699	670	-29	755	718	-37	609	473	-136	536	565	29	1328	1639	311	N	0.114	0.422	N	N	0	0	0	0	0	1
DS2125	Y	<20	<20	<20	<20	N		508	458	-50	510	502	-8	433	378	-55	442	494	52	803	1461	658	N	0.12	0.352	N	N	0	0	0	0	0	1
DS2132	Y	<20	<20	<20	<20	N		482	257	-225	290	252	-38	709	276	-433	1240	882	-358	245	354	109	N	0.14	0.23	N	N	0	0	0	0	0	1
DS0503	Y	<20	<20	<20	<20	N		657	578	-79	665	637	-28	451	485	34	570	524	-46	747	1060	313	N	0.167	0.294	N	N	0	0	0	0	0	1
DS0902	Y	<20	<20	<20	<20	N		557	406	-151	545	435	-110	301	292	-9	397	474	77	766	598	-168	N	0.127	0.181	N	N	0	0	0	0	0	1
DS0930	Y	<20	<20	<20	<20	N		1011	954	-57	1110	1065	-45	683	683	0	1039	975	-64	1241	1793	552	N	0.1085	0.6775	N	N	0	0	0	0	0	1
DS1000	Y	<20	<20	<20	<20	N		676	855	179	679	983	304	517	729	212	773	987	214	1058	1569	511	N	0.104	0.462	N	N	0	0	0	0	0	1
DS1006	Y	<20	<20	<20	<20	N		600	650	50	694	746	52	471	501	30	721	771	50	953	1185	232	N	0.098	0.2915	N	N	0	0	0	0	0	1
DS1077	Y	<20	<20	<20	<20	N		680	643	-37	745	733	-12	491	512	21	774	772	-2	978	1407	429	N	0.1275	0.598	N	N	0	0	0	0	0	1
DS1089	Y	<20	<20	<20	<20	N		1378	1429	51	1504	1588	84	935	994	59	1313	1274	-39	1626	1820	194	N	0.083	0.115	N	N	0	0	0	0	0	1
DS1351	Y	<20	<20	<20	<20	N		267	254	-13	294	290	-4	193	192	-1	205	203	-2	474	439	-35	N	0.103	0.161	N	N	0	0	0	0	0	1
DS1424	Y	<20	<20	<20	<20	N		615	965	350	695	1087	392	460	818	358	592	806	214	824	1607	783	N	0.206	0.41	N	N	0	0	0	0	0	1
DS1439	Y	<20	<20	<20	<20	N		403	481	78	465	561	96	275	423	148	401	433	32	689	944	255	N	0.162	0.399	N	N	0	0	0	0	0	1
DS1482	Y	<20	<20	<20	<20	N		1242	1268	26	1356	1369	13	949	952	3	1165	1102	-63	1691	1825	134	N	0.212	0.369	N	N	0	0	0	0	0	1
DS1512	Y	<20	<20	<20	<20	N		439	485	46	490	578	88	384	402	18	415	534	119	663	843	180	N	0.141	0.097	N	N	0	0	0	0	0	1
DS1547	Y	<20	<20	<20	<20	N		613	619	6	688	752	64	465	496	31	732	741	9	903	1325	422	N	0.119	0.321	N	N	0	0	0	0	0	1
DS1569	Y	<20	<20	<20	<20	N		155	179	24	164	211	47	154	204	50	153	165	12	269	444	175	N	0.0975	0.1245	N	N	0	0	0	0	0	1
DS1578	Y	<20	<20	<20	<20	N		256	419	163	292	589	297	181	261	80	191	319	128	451	1007	556	N	0.0617	0.3642	N	N	0	0	0	0	0	1
DS1792	Y	<20	<20	<20	<20	N		342	638	296	381	726	345	249	402	153	346	602	256	539	966	427	N	0.1392	0.1597	N	N	0	0	0	0	0	1
DS1890	Y	<20	<20	<20	<20	N		628	432	-196	554	423	-131	342	304	-38	516	425	-91	645	672	27	N	0.1785	0.1875	N	N	0	0	0	0	0	1
DS1933	Y	<20	<20	<20	<20	N		275	387	112	319	456	137	169	268	99	135	234	99	429	698	269	N	0.1985	0.2605	N	N	0	0	0	0	0	1
DS1995	Y	<20	<20	<20	<20	N		425	527	102	526	726	200	373	447	74	450	482	32	956	1466	510	N	0.3785	0.619	N	N	0	0	0	0	0	1
DS2002	Y	<20	<20	<20	<20	N		724	667	-57	787	746	-41	524	522	-2	751	726	-25	936	1011	75	N	0.087	0.1	N	N	0	0	0	0	0	1
DS2955	Y	<20	<20	<20	<20	N		468	609	141	587	813	226	349	482	133	411	504	93	563	1200	637	N	0.098	0.524	N	N	0	0	0	0	0	1
Sample_ID	vax_status	DV1PRNT_Y1	DV2PRNT_Y1	DV3PRNT_Y1	DV4PRNT_Y1	PRNT_response	PRNT_serotype	DV1NS1_BL	DV1NS1_Y1	DV1NS1_change	DV2NS1_BL	DV2NS1_Y1	DV2NS1_change	DV3NS1_BL	DV3NS1_Y1	DV3NS1_change	DV4NS1_BL	DV4NS1_Y1	DV4NS1_change	YFVNS1_BL	YFVNS1_Y1	YF NS1 Y1-BL (Pos > 926)	YFV NS1 Luminex Positive (Pos > 926)	YFV NS1 BL	YFV NS1 Y1 ( Pos > 0.7)		YFV NS1 Ab ELISA and/or Luminex positive	PRNT_serotype	DVNS1_numserotypes			Infonly_response	NoInf_response
DS0376	N	3403	167	573	751	Y	DV1-4	92.5	10333	10240.5	75.5	14632	14556.5	75	6246	6171	62	4446	4384	101	2100	1999	Y	ND	0.996006	Y	Y	DV1-4	4			1
DS1277	N	2614	1570	1472	323	Y	DV1-4	329.5	11912	11582.5	389	18288	17899	294	11049.5	10755.5	304	7574	7270	390	1466	1076	Y	ND	0.904142	Y	Y	DV1-4	4			1
DS1638	N	62	202	143	<20	Y	DV1, DV2, DV3	419	609	190	469	3661.5	3192.5	331	672	341	399	1692.5	1293.5	524	708	184	N	ND	1.18666	Y	Y	DV1, DV2, DV3	2			1
DS0427	N	339	<20	<20	84	Y	DV1, DV4	874	1361	487	897.5	1842.5	945	620.5	1001	380.5	768.5	1072.5	304	876.5	1329	452.5	N	ND	1.11868	Y	Y	DV1, DV4	2			1
DS0343	N	217	352	100	97	Y	DV1-4	741	7718.5	6977.5	614	4037.5	3423.5	556	1719	1163	1379.5	9061	7681.5	430	599	169	N	ND	0.015748	N	N	DV1-4	4			1
DS1234	N	448	268	214	560	Y	DV1-4	290	11643	11353	344	15276	14932	196	7250	7054	240	4627	4387	245	926	681	N	ND	0.5675	N	N	DV1-4	4			1
DS1436	N	<20	90	<20	<20	Y	DV2	171	1831.5	1660.5	172	4368	4196	191.5	1115	923.5	185	1720	1535	264	473	209	N	ND	0.44026	N	N	DV2	4			1
DS1465	N	4358	1925	1793	2288	Y	DV1-4	530	1894	1364	604.5	2556	1951.5	447	1599.5	1152.5	476.5	5945	5468.5	660	902	242	N	ND	-0.112561	N	N	DV1-4	4			1
DS1655	N	707	64	<20	<20	Y	DV1, DV2	503	23833.5	23330.5	656.5	9238.5	8582	440.5	7979	7538.5	451.5	2948	2496.5	700.5	1205	504.5	N	ND	0.400318	N	N	DV1, DV2	4			1
DS2431	N	416	108	4828	68	Y	DV1-4	422	9788.5	9366.5	469	8090	7621	309	7839	7530	404	2881	2477	479	746.5	267.5	N	ND	0.568819	N	N	DV1-4	4			1
DS2684	N	408	673	187	408	Y	DV1-4	356.5	12776	12419.5	474	15772	15298	247	11156	10909	828	22603	21775	386	1269.5	883.5	N	ND	0.565982	N	N	DV1-4	4			1
DS2697	N	3448	1485	1549	237	Y	DV1-4	447	15217.5	14770.5	903.5	20033	19129.5	275	11223	10948	353	8170	7817	397	1045.5	648.5	N	ND	0.447975	N	N	DV1-4	4			1
DS2937	N	2152*	944	480	109	Y	DV1-4	720	5295	4575	770	3006	2236	519	2957	2438	628	7857.5	7229.5	743.5	732.5	-11	N	ND	0.203449	N	N	DV1-4	4			1
DS0918	N	1347	34	96	351	Y	DV1-4	105	1181.5	1076.5	125	5366	5241	85	1704	1619	108	2274.5	2166.5	124.5	764	639.5	N	ND	0.594317	N	N	DV1-4	3			1
DS1026	N	21	214	<20	<20	Y	DV1, DV2	499.5	7146	6646.5	632.5	6407	5774.5	421	1764	1343	496	866.5	370.5	648	1055	407	N	ND	0.287345	N	N	DV1, DV2	3			1
DS1057	N	50	104	29	<20	Y	DV1, DV2, DV3	350	3192.5	2842.5	404	5908.5	5504.5	299	1043.5	744.5	329	749	420	753	950	197	N	ND	-0.0042223	N	N	DV1, DV2, DV3	3			1
DS1203	N	152	25	41	208	Y	DV1-4	223	3183.5	2960.5	267	5744	5477	170.5	1706.5	1536	200	744.5	544.5	281.5	555	273.5	N	ND	0.147552	N	N	DV1-4	4			1
DS1438	N	40	229	<20	<20	Y	DV1, DV2	560	2568	2008	622	11024.5	10402.5	456	1062	606	500.5	760	259.5	736.5	945.5	209	N	ND	0.690745	N	N	DV1, DV2	3			1
DS1472	N	128	245	<20	<20	Y	DV1, DV2	935	3618	2683	1490	17751.5	16261.5	720	1742	1022	496.5	1410.5	914	607	955.5	348.5	N	ND	-0.0473165	N	N	DV1, DV2	4			1
DS1977	N	25	<20	21	322	Y	DV1, DV3, DV4	195.5	4092.5	3897	220.5	10119	9898.5	135	1757	1622	164	1247	1083	192.5	480.5	288	N	ND	0.590945	N	N	DV1, 3, 4	4			1
DS0210	N	63	195	53	<20	Y	DV1, DV2, DV3	498	1522	1024	568.5	5611	5042.5	310.5	888	577.5	451	902	451	538	729	191	N	ND	0.31245	N	N	DV1, DV2, DV3	3			1
DS1156	N	24	82	<20	<20	Y	DV1, DV2	689	2253	1564	785	7187.5	6402.5	528	1012.5	484.5	620	905.5	285.5	971	901	-70	N	ND	0.226292	N	N	DV1, DV2	3			1
DS1341	N	49	<20	534	<20	Y	DV1, DV3	279.5	1660	1380.5	291	1159	868	218	2609	2391	255	673	418	338	628.5	290.5	N	ND	0.277074	N	N	DV1, DV3	3			1
DS1435	N	20	176	<20	<20	Y	DV1, DV2	322	2213	1891	364.5	8273	7908.5	315	809	494	322.5	547	224.5	550.5	880.5	330	N	ND	0.318726	N	N	DV1, DV2	3			1
DS0875	N	56	256	<20	<20	Y	DV1, DV2	418	961.5	543.5	464	2037	1573	318	665	347	373	578	205	453	640	187	N	ND	0.254821	N	N	DV1, DV2	1			1
DS1331	N	74	54	<20	291	Y	DV1, DV2, DV4	217	827	610	240.5	701	460.5	197	562	365	201	4219	4018	281.5	430	148.5	N	ND	-0.0133516	N	N	DV1, DV2, DV4	2			1
DS1913	N	<20	241	<20	<20	Y	DV2	229	584.5	355.5	236	805	569	177	697	520	224	4540	4316	261	508	247	N	ND	-0.0473165	N	N	DV2	2			1
DS2077	N	75	165	90*	<20	Y	DV1, DV2, DV3	205.5	656	450.5	225	1775	1550	206	363	157	207	313	106	274	365	91	N	ND	-0.122206	N	N	DV1, DV2, DV3	1			1
DS2173	N	<20	127	<20	<20	Y	DV2	408	967	559	420	2783	2363	310	607.5	297.5	408.5	579.5	171	480	500	20	N	ND	0.495064	N	N	DV2	1			1
DS2213	N	139	150	<20	<20	Y	DV1, DV2	296	767.5	471.5	352	1730	1378	239	427	188	287	440	153	394	482	88	N	ND	0.303302	N	N	DV1, DV2	1			1
DS1558	N	<20	<20	<20	608	Y	DV4	313	407	94	362	439	77	274	336	62	293	1510	1217	393	393	0	N	ND	0.471236	N	N	DV4	1			1
DS2951	N	65	28	<20	<20	Y	DV1, DV2	1520	2242	722	1758	2315.5	557.5	953	1350.5	397.5	389	544.5	155.5	472	686	214	N	ND	0.138205	N	N	DV1, DV2	2			1
DS1758	N	11640*	76022*	416	208	Y	DV1-4	456.5	3462	3005.5	549.5	5047	4497.5	313	2019	1706	342.5	1042	699.5	409	710	301	N	ND	0.4403	N	N	DV1-4	4			1
DS2597	N	126	27	<20	<20	Y	DV1, DV2	345	2347	2002	392	1767.5	1375.5	261	3864	3603	310	1182	872	382.5	601	218.5	N	ND	-0.109724	N	N	DV1, DV2	4			1
DS0858	N	<20	65	<20	<20	Y	DV2	406	1006.5	600.5	447	2779.5	2332.5	285	583	298	338	596.5	258.5	428	549	121	N	ND	0.0534064	N	N	DV2	2			1
DS1415	N	145	82	<20	<20	Y	DV1, DV2	21	844	823	22	1487.5	1465.5	24	599	575	23	649.5	626.5	33.5	822	788.5	N	ND	0.126441	N	N	DV1, DV2	4			1
DS1704	N	42	<20	<20	<20	Y	DV1	900	869	-31	947.5	913	-34.5	472.5	522	49.5	724	689	-35	731.5	785.5	54	N	ND	0.0860093	N	N	DV1	0			1
DS1775	N	159	<20	<20	<20	Y	DV1	628	709	81	632	767	135	454.5	499.5	45	518.5	692	173.5	613.5	742.5	129	N	ND	0.690745	N	N	DV1	0			1
DS1856	N	<20	<20	<20	24	Y	DV4	506.5	600	93.5	616.5	817	200.5	422	531	109	455	545	90	718	1374.5	656.5	N	ND	-0.112561	N	N	DV4	0			1
DS2033	N	28	<20	<20	<20	Y	DV1	234	376	142	268	421	153	215.5	290	74.5	213.5	358	144.5	321	465	144	N	ND	0.471236	N	N	DV1	0			1
DS2117	N	282	117	<20	<20	Y	DV1, DV2	413.5	493	79.5	545.5	635	89.5	338	409	71	450	525	75	472	654	182	N	ND	0.361738	N	N	DV1, DV2	0			1
DS2983	N	178	23	<20	<20	Y	DV1, DV2	1293	1043	-250	1400	1187	-213	981	895	-86	1196	965	-231	1439	1157	-282	N	ND	-0.0115738	N	N	DV1, DV2	0			1
DS2728	N	<20	<20	<20	<20	N		1926.5	2707	780.5	2352	3114	762	1444	2201.5	757.5	1891.5	2973	1081.5	2282	3748	1466	Y	ND	ND		Y	0	4			1
DS0128	N	<20	<20	<20	<20	N		157	322	165	186	374	188	111	302	191	146.5	320.5	174	164	473	309	N	ND	0.0750884	N	N	0	0				1
DS0912	N	<20	<20	<20	<20	N		190.5	267	76.5	196	275	79	227.5	255	27.5	212	263	51	287.5	392.5	105	N	ND	0.290768	N	N	0	0				1
DS1294	N	<20	<20	<20	<20	N		403.5	479.5	76	497.5	566	68.5	321	385	64	398	448.5	50.5	448	527.5	79.5	N	ND	0.142988	N	N	0	0				1
DS1516	N	<20	<20	<20	<20	N		258	398.5	140.5	299.5	447	147.5	238	325.5	87.5	242	356	114	312	496	184	N	ND	0.590945	N	N	0	0				1
DS2224	N	<20	<20	<20	<20	N		235	456	221	248	534	286	165	358	193	223	432	209	260	501.5	241.5	N	ND	0.00317712	N	N	0	0				1
DS0943	N	<20	<20	<20	<20	N		409	672.5	263.5	485.5	1983.5	1498	324.5	646	321.5	330.5	615	284.5	544	1099	555	N	ND	0.168093	N	N	0	1				1
DS1462	N	<20	<20	<20	<20	N		258	321	63	302	346	44	219	262.5	43.5	257	303	46	301	1054.5	753.5	N	ND	0.670775	N	N	0	0				1
DS1825	N	<20	<20	<20	<20	N		531	654	123	1118	979	-139	323	445.5	122.5	392	605	213	394	663	269	N	ND	0.670775	N	N	0	0				1
DS0342	N	ND	ND	ND	ND			169.5	378	208.5	349	534	185	99	292	193	122	345	223	127	460	333	N	ND	ND		N	0	0				1
DS0455	N	ND	ND	ND	ND			162	270	108	182	316	134	102.5	241	138.5	139	258	119	138.5	416	277.5	N	ND	ND		N	0	0				1
DS0494	N	ND	ND	ND	ND			280	364	84	302	402	100	171	299	128	222.5	334	111.5	251	436	185	N	ND	ND		N	0	0				1
DS0772	N	ND	ND	ND	ND			164.5	289	124.5	199	344.5	145.5	122	249	127	162	300	138	184	368.5	184.5	N	ND	ND		N	0	0				1
DS0940	N	ND	ND	ND	ND			1695	1699	4	1900.5	1819	-81.5	1057	1064.5	7.5	1558	1472	-86	1549	1502	-47	N	ND	ND		N	0	0				1
DS0989	N	ND	ND	ND	ND			544.5	451.5	-93	557	557.5	0.5	361	379	18	424	407	-17	456	604	148	N	ND	ND		N	0	0				1
DS1001	N	ND	ND	ND	ND			2514	1545	-969	895	698	-197	432.5	473	40.5	655	565	-90	729	844	115	N	ND	ND		N	0	0				1
DS1044	N	ND	ND	ND	ND			344	600.5	256.5	408.5	846	437.5	366.5	524	157.5	304	523	219	690.5	996.5	306	N	ND	ND		N	0	0				1
DS1111	N	ND	ND	ND	ND			455	575.5	120.5	577	706	129	412	466	54	390.5	456	65.5	699.5	848.5	149	N	ND	ND		N	0	0				1
DS1159	N	ND	ND	ND	ND			527	836.5	309.5	524	917	393	382	556	174	458	775	317	569.5	917	347.5	N	ND	ND		N	0	0				1
DS1163	N	ND	ND	ND	ND			213	348	135	228	378.5	150.5	160	246.5	86.5	191	314	123	234	395	161	N	ND	ND		N	0	0				1
DS1165	N	ND	ND	ND	ND			238	381	143	147	323	176	118	273	155	133	308	175	151	411	260	N	ND	ND		N	0	0				1
DS1167	N	ND	ND	ND	ND			443	614	171	564	754	190	365	504	139	407.5	515	107.5	632	906	274	N	ND	ND		N	0	0				1
DS1202	N	ND	ND	ND	ND			135.5	334	198.5	191	376	185	94.5	271.5	177	143.5	313	169.5	144	392.5	248.5	N	ND	ND		N	0	0				1
DS1227	N	ND	ND	ND	ND			121	298	177	144	320	176	164.5	281	116.5	129.5	271	141.5	214.5	457	242.5	N	ND	ND		N	0	0				1
DS1474	N	ND	ND	ND	ND			362.5	560.5	198	417	771.5	354.5	285.5	465	179.5	332	516	184	463.5	817	353.5	N	ND	ND		N	0	0				1
DS1511	N	ND	ND	ND	ND			467	675	208	537	868.5	331.5	364	534	170	375	587	212	625	1099.5	474.5	N	ND	ND		N	0	0				1
DS1542	N	ND	ND	ND	ND			259.5	380	120.5	282	432.5	150.5	237.5	321	83.5	251.5	362	110.5	364.5	581	216.5	N	ND	ND		N	0	0				1
DS1597	N	ND	ND	ND	ND			455	515	60	505	591	86	319	422	103	436.5	507.5	71	481.5	604	122.5	N	ND	ND		N	0	0				1
DS1623	N	ND	ND	ND	ND			471.5	474	2.5	630	592	-38	363.5	374	10.5	453	429	-24	513	553	40	N	ND	ND		N	0	0				1
DS1632	N	ND	ND	ND	ND			281	437	156	305	496	191	188	349.5	161.5	247	395	148	275	547	272	N	ND	ND		N	0	0				1
DS1809	N	ND	ND	ND	ND			408.5	586.5	178	515.5	668	152.5	320	439	119	427.5	514	86.5	466	633	167	N	ND	ND		N	0	0				1
DS1906	N	ND	ND	ND	ND			469	588	119	520	764	244	451	505	54	484.5	533	48.5	857.5	937	79.5	N	ND	ND		N	0	0				1
DS1949	N	ND	ND	ND	ND			709	679	-30	777	734	-43	560.5	491	-69.5	683	641	-42	792	745	-47	N	ND	ND		N	0	0				1
DS1959	N	ND	ND	ND	ND			435	590	155	561	836	275	381	526.5	145.5	415	531.5	116.5	617	932	315	N	ND	ND		N	0	0				1
DS2198	N	ND	ND	ND	ND			301	465.5	164.5	338	569	231	238	363	125	290.5	429.5	139	351.5	547.5	196	N	ND	ND		N	0	0				1
DS2231	N	ND	ND	ND	ND			292	438	146	343	503	160	311	386	75	304.5	423	118.5	432.5	619	186.5	N	ND	ND		N	0	0				1
DS2237	N	ND	ND	ND	ND			446	606	160	477	626	149	337.5	441.5	104	422	533.5	111.5	478	687	209	N	ND	ND		N	0	0				1
DS2275	N	ND	ND	ND	ND			623	527.5	-95.5	689	611.5	-77.5	377	426	49	524	519	-5	606	827.5	221.5	N	ND	ND		N	0	0				1
DS2381	N	ND	ND	ND	ND			547	649.5	102.5	637	686.5	49.5	403	477	74	454	563	109	561	750	189	N	ND	ND		N	0	0				1
DS2686	N	ND	ND	ND	ND			487.5	535	47.5	549	602.5	53.5	358	420	62	483	488	5	542	615	73	N	ND	ND		N	0	0				1
DS2738	N	ND	ND	ND	ND			427	467.5	40.5	482	564	82	294.5	371	76.5	358	443	85	451	530	79	N	ND	ND		N	0	0				1
DS2798	N	ND	ND	ND	ND			535.5	539	3.5	630	666	36	356	422	66	509	492	-17	547	573	26	N	ND	ND		N	0	0				1
DS2953	N	ND	ND	ND	ND			264	504	240	298	610	312	215.5	407	191.5	228.5	495	266.5	317	697	380	N	ND	ND		N	0	0				1
DS2980	N	ND	ND	ND	ND			484.5	560	75.5	525	722	197	394	494	100	417	567.5	150.5	494.5	1267.5	773	N	ND	ND		N	0	0				1

## Sheet: Supplementary Table 2
Supporting data for Supplementary Table 2. DENV serotypes responsible for Infection during study period 1 (BL to P1) in unvaccinated children (N = 43)
Sample and Vax status		DENV1-4 Plaque Reduction Neutralizing Ab levels			DENV1-4 EDIII and NS1 multiplex Luminex Ab assay				infection_serotype*
		Status	PRNT profile; monotypic = At P1 NAb to one serotype only or 3X higher NAb to one ST compared to others; multitypic = At P1 NAb to 2 or more serotypes with highest titer not being greater than 3x of the 2nd hghest titer.	PRNT serotype	DV EDIII_num serotypes	DVEDIII_serotypes	DVNS1_num serotypes	DVNS1_serotypes
Sample	vax_status	PRNT_response	PRNT_serotypes	PRNT_serotypes							* Rules for identifyng serotype of primary infection
1	N	Y	Monotypic	DV1-4	4	DV1, DV2, DV3, DV4	4	DV1, DV2, DV3, DV4	Unknown		1) At P1 NAb to one serotype only or 3X higher NAb to one ST compared to others
2	N	Y	Multitypic	DV1-4	4	DV1, DV2, DV3, DV4	4	DV1, DV2, DV3, DV4	Unknown		2) If NAb is inconclusive, Luminex EDIII and/or NS1 response to one ST only
3	N	Y	Multitypic	DV1, DV2, DV3	4	DV1, DV2, DV3, DV4	2	DV2, DV4	Unknown		3) If NAb and Luminex are both inconclusive, then serotype listed as “Unknown”
4	N	Y	Multitypic	DV1, DV2	0	0	0	0	Unknown
5	N	Y	Multitypic	DV1-4	4	DV1, DV2, DV3, DV4	4	DV1, DV2, DV3, DV4	Unknown
6	N	Y	Multitypic	DV1-4	4	DV1, DV2, DV3, DV4	4	DV1, DV2, DV3, DV4	Unknown
7	N	N			4	DV1, DV2, DV3, DV4	4	DV1, DV2, DV3, DV4	Unknown
8	N	Y	Multitypic	DV1, DV2	0	0	2	DV1, DV3	Unknown
9	N	Y	Monotypic	DV1-4	2	DV2, DV3	4	DV1, DV2, DV3, DV4	Unknown
10	N	Y	Multitypic	DV1, DV2	4	DV1, DV2, DV3, DV4	4	DV1, DV2, DV3, DV4	Unknown
11	N	Y	Monotypic	DV1	4	DV1, DV2, DV3, DV4	4	DV1, DV2, DV3, DV4	DV1
12	N	Y	Monotypic	DV1	1	DV2	2	DV2, DV3	DV1
13	N	Y	Monotypic	DV1	4	DV1, DV2, DV3, DV4	4	DV1, DV2, DV3, DV4	DV1
14	N	Y	Monotypic	DV1	4	DV1, DV2, DV3, DV4	4	DV1, DV2, DV3, DV4	DV1
15	N	Y	Monotypic	DV1	0	0	0	0	DV1
16	N	Y	Monotypic	DV1	0	0	0	0	DV1
17	N	Y	Monotypic	DV1	0	0	0	0	DV1
18	N	Y	Monotypic	DV1	1	DV3	4	DV1, DV2, DV3, DV4	DV1
19	N	Y	Monotypic	DV1	0	0	0	0	DV1
20	N	Y	Multitypic	DV1-4	1	DV1	4	DV1, DV2, DV3, DV4	DV1
21	N	Y	Monotypic	DV2	1	DV2	1	DV2	DV2
22	N	Y	Monotypic	DV2	1	DV2	1	DV2	DV2
23	N	Y	Monotypic	DV2	1	DV2	1	DV2	DV2
24	N	Y	Monotypic	DV2	1	DV2	3	DV1, DV2, DV3	DV2
25	N	Y	Multitypic	DV1, DV2, DV3	1	DV2	3	DV1, DV2, DV3	DV2
26	N	Y	Monotypic	DV2	1	DV2	1	DV2	DV2
27	N	Y	Monotypic	DV1-4	1	DV2	4	DV1, DV2, DV3, DV4	DV2
28	N	Y	Multitypic	DV1, DV2	1	DV2	4	DV1, DV2, DV3, DV4	DV2
29	N	Y	Monotypic	DV2	2	DV2, DV3	1	DV2	DV2
30	N	Y	Monotypic	DV2	1	DV2	4	DV1, DV2, DV3, DV4	DV2
31	N	Y	Monotypic	DV2	1	DV2	1	DV2	DV2
32	N	Y	Monotypic	DV2	4	DV1, DV2, DV3, DV4	4	DV1, DV2, DV3, DV4	DV2
33	N	Y	Monotypic	DV2	1	DV4	1	DV4	DV2
34	N	Y	Multitypic	DV1, DV2, DV3	1	DV2	1	DV2	DV2
35	N	Y	Monotypic	DV2	1	DV2	1	DV2	DV2
36	N	Y	Multitypic	DV1, DV2	1	DV2	1	DV2	DV2
37	N	Y	Multitypic	DV1-4	1	DV2	4	DV1, DV2, DV3, DV4	DV2
38	N	Y	Monotypic	DV3	1	DV3	3	DV1, DV2, DV3	DV3
39	N	Y	Monotypic	DV3	1	DV3	4	DV1, DV2, DV3, DV4	DV3
40	N	Y	Monotypic	DV4	1	DV4	1	DV4	DV4
41	N	Y	Monotypic	DV4	1	DV4	1	DV4	DV4
42	N	Y	Monotypic	DV4	0	0	0	0	DV4
43	N	Y	Monotypic	DV4	4	DV1, DV2, DV3, DV4	4	DV1, DV2, DV3, DV4	DV4

## Sheet: Supplementary Table 3
Supporting data for Supplementary Table 3. Number of children that neutralized 1 serotype, 2 or more serotypes, or none after WT DENV infections and/or vaccination during Follow Up Period 1
Sample ID and Vax status		mat PRNT Year 1						Vaccine response and Infection Status Summary
		DV1	DV2	DV3	DV4	Status	Serotypes	Vaccine response ONLY (YFV NS1 Ab positive and/or DENV NAb positive. DV NS1 Ab negative)	Vaccine response + FLAVI Infection (YFV and DENV NS1 Ab positive)	FLAVI infection ONLY (DENV NS1 Ab positive and YFV NS1 Ab negative)	NO VR, NO INFECTION (YFV and DENV NS1 Ab negative and DENV NAb negative)
Sample_ID	vax_status	DV1PRNT_Y1	DV2PRNT_Y1	DV3PRNT_Y1	DV4PRNT_Y1	PRNT_response	PRNT_serotypes	Vaxonly_response	VaxInf_response	Infonly_response	NoVaxNoInf_response
DS0059	Y	<20	<20	<20	80	Y	DV4	1	0	0	0
DS0209	Y	<20	<20	<20	59	Y	DV4	1	0	0	0
DS0846	Y	<20	<20	<20	332	Y	DV4	1	0	0	0
DS0917	Y	<20	<20	<20	33	Y	DV4	1	0	0	0
DS0926	Y	<20	<20	<20	28	Y	DV4	1	0	0	0
DS1261	Y	<20	<20	<20	41	Y	DV4	1	0	0	0
DS1361	Y	<20	<20	<20	20	Y	DV4	1	0	0	0
DS1378	Y	<20	<20	<20	50	Y	DV4	1	0	0	0
DS1473	Y	<20	<20	<20	44	Y	DV4	1	0	0	0
DS1736	Y	<20	<20	<20	73	Y	DV4	1	0	0	0
DS1912	Y	<20	<20	<20	69	Y	DV4	1	0	0	0
DS2039	Y	<20	<20	<20	21	Y	DV4	1	0	0	0
DS2329	Y	<20	<20	<20	181	Y	DV4	1	0	0	0
DS2505	Y	<20	<20	<20	341	Y	DV4	1	0	0	0
DS0178	Y	<20	<20	<20	20	Y	DV4	1	0	0	0
DS1168	Y	<20	<20	<20	29	Y	DV4	1	0	0	0
DS1776	Y	<20	<20	<20	52	Y	DV4	1	0	0	0
DS2836	Y	<20	<20	<20	209	Y	DV4	1	0	0	0
DS1886	Y	<20	<20	<20	31	Y	DV4	1	0	0	0
DS2654	Y	<20	<20	<20	22	Y	DV4	1	0	0	0
DS2021	Y	<20	<20	<20	21	Y	DV4	1	0	0	0
DS2316	Y	<20	<20	<20	28	Y	DV4	1	0	0	0
DS2957	Y	<20	<20	<20	26	Y	DV4	1	0	0	0
DS1837	Y	<20	<20	<20	22	Y	DV4	1	0	0	0
DS2760	Y	<20	<20	32	<20	Y	DV3	1	0	0	0
DS2175	Y	<20	1149	<20	182	Y	DV2, DV4	1	0	0	0
DS2512	Y	35	<20	<20	111	Y	DV1, DV4	1	0	0	0
DS2545	Y	24	<20	<20	83	Y	DV1, DV4	1	0	0	0
DS2808	Y	30	<20	<20	53	Y	DV1, DV4	1	0	0	0
DS2268	Y	29	<20	36	36	Y	DV1, DV3, DV4	1	0	0	0
DS1845	Y	22	28	<20	155	Y	DV1, DV2, DV4	1	0	0	0
DS1499	Y	44	33	<20	<20	Y	DV1, DV2	1	0	0	0
DS2011	Y	55	55	<20	<20	Y	DV1, DV2	1	0	0	0
DS1275	Y	108	260	31	182	Y	DV1-4	1	0	0	0
DS2307	Y	508	94	36	425	Y	DV1-4	1	0	0	0
DS2379	Y	60	94	34	91	Y	DV1-4	1	0	0	0
DS1161	Y	55	<20	<20	<20	Y	DV1	1	0	0	0
DS0063	Y	<20	<20	<20	24	Y	DV4	1	0	0	0
DS0829	Y	<20	<20	<20	<20	N		1	0	0	0
DS0950	Y	<20	<20	<20	<20	N		1	0	0	0
DS0977	Y	<20	<20	<20	<20	N		1	0	0	0
DS1513	Y	<20	<20	<20	<20	N		1	0	0	0
DS1858	Y	<20	<20	<20	<20	N		1	0	0	0
DS2218	Y	<20	<20	<20	<20	N		1	0	0	0
DS2475	Y	<20	<20	<20	<20	N		1	0	0	0
DS2889	Y	<20	<20	<20	<20	N		1	0	0	0
DS0931	Y	<20	<20	<20	<20	N		1	0	0	0
DS1188	Y	<20	<20	<20	<20	N		1	0	0	0
DS2074	Y	<20	<20	<20	<20	N		1	0	0	0
DS1426	Y	<20	<20	<20	<20	N		1	0	0	0
DS1452	Y	<20	<20	<20	<20	N		1	0	0	0
DS1626	Y	<20	<20	<20	<20	N		1	0	0	0
DS2063	Y	<20	<20	<20	<20	N		1	0	0	0
DS2301	Y	<20	<20	<20	<20	N		1	0	0	0
DS0381	Y	<20	<20	<20	<20	N		1	0	0	0
DS1176	Y	<20	<20	<20	<20	N		1	0	0	0
DS1662	Y	<20	<20	<20	<20	N		1	0	0	0
DS1745	Y	<20	<20	<20	<20	N		1	0	0	0
DS0004	Y	92	<20	<20	<20	Y	DV1	1	0	0	0
DS2279	Y	22	51	<20	95	Y	DV1, DV2, DV4	1	0	0	0
DS1972	Y	<20	128	<20	75	Y	DV2, DV4	1	0	0	0
DS0223	Y	<20	<20	<20	25	Y	DV4	1	0	0	0
DS0338	Y	<20	<20	<20	28	Y	DV4	1	0	0	0
DS1404	Y	<20	<20	<20	54	Y	DV4	1	0	0	0
DS1565	Y	<20	<20	<20	24	Y	DV4	1	0	0	0
DS1848	Y	<20	<20	<20	20	Y	DV4	1	0	0	0
DS2481	Y	<20	<20	<20	30	Y	DV4	1	0	0	0
DS0459	Y	<20	189	<20	26	Y	DV2, DV4	0	1	0	0
DS1622	Y	66	<20	141	55	Y	DV1, DV3, DV4	0	1	0	0
DS2609	Y	270	683	69	1635	Y	DV1-4	0	1	0	0
DS1106	Y	<20	<20	<20	96	Y	DV4	0	1	0	0
DS2065	Y	<20	<20	<20	<20	N		0	1	0	0
DS0938	Y	158	72	365	102	Y	DV1-4	0	1	0	0
DS1195	Y	926	1566	<20	43	Y	DV1, DV2, DV4	0	1	0	0
DS1573	Y	911	2562	998	503	Y	DV1-4	0	1	0	0
DS2075	Y	<20	1149	<20	182	Y	DV2, DV4	0	1	0	0
DS2665	Y	498	578	203	242	Y	DV1-4	0	1	0	0
DS0202	Y	426	1944	<20	110	Y	DV1, DV2, DV4	0	1	0	0
DS0260	Y	715	655	52	48	Y	DV1-4	0	1	0	0
DS0266	Y	157	281	26	<20	Y	DV1, DV2, DV3	0	1	0	0
DS0270	Y	175	932	47	155	Y	DV1-4	0	1	0	0
DS0388	Y	1358	395	1721	<20	Y	DV1, DV2, DV3	0	1	0	0
DS0471	Y	178	428	138	124	Y	DV1-4	0	1	0	0
DS0541	Y	1191	943	1437	179	Y	DV1-4	0	1	0	0
DS0751	Y	894	1087	86	86	Y	DV1-4	0	1	0	0
DS0925	Y	306	1017	64	843	Y	DV1-4	0	1	0	0
DS1801	Y	1410	4755	859	2285	Y	DV1-4	0	1	0	0
DS1835	Y	478	516	154	1277	Y	DV1-4	0	1	0	0
DS1927	Y	217	762	53	1148	Y	DV1-4	0	1	0	0
DS2282	Y	3141	2673	<20	2388	Y	DV1, DV2, DV4	0	1	0	0
DS1423	Y	<20	<20	<20	<20	N		0	1	0	0
DS2006	Y	<20	<20	<20	<20	N		0	1	0	0
DS0137	Y	38	233	<20	<20	Y	DV1, DV2	0	0	1	0
DS0728	Y	54	198	<20	<20	Y	DV1, DV2	0	0	1	0
DS0904	Y	<20	96	<20	<20	Y	DV2	0	0	1	0
DS2252	Y	<20	<20	<20	252	Y	DV4	0	0	1	0
DS0187	Y	1051	36	<20	<20	Y	DV1, DV2	0	0	1	0
DS0214	Y	<20	322	<20	<20	Y	DV2	0	0	1	0
DS0380	Y	778	1267	150	80	Y	DV1-4	0	0	1	0
DS0483	Y	207	308	28	96	Y	DV1-4	0	0	1	0
DS1126	Y	488	695	81	<20	Y	DV1, DV2, DV3	0	0	1	0
DS1021	Y	<20	<20	<20	<20	N		0	0	1	0
DS1663	Y	107	80	580	23	Y	DV1-4	0	0	1	0
DS0117	Y	<20	<20	<20	<20	N		0	0	0	1
DS0130	Y	<20	<20	<20	<20	N		0	0	0	1
DS1263	Y	<20	<20	<20	<20	N		0	0	0	1
DS1293	Y	<20	<20	<20	<20	N		0	0	0	1
DS1491	Y	<20	<20	<20	<20	N		0	0	0	1
DS1591	Y	<20	<20	<20	<20	N		0	0	0	1
DS1794	Y	<20	<20	<20	<20	N		0	0	0	1
DS1798	Y	<20	<20	<20	<20	N		0	0	0	1
DS1821	Y	<20	<20	<20	<20	N		0	0	0	1
DS2071	Y	<20	<20	<20	<20	N		0	0	0	1
DS2125	Y	<20	<20	<20	<20	N		0	0	0	1
DS2132	Y	<20	<20	<20	<20	N		0	0	0	1
DS0503	Y	<20	<20	<20	<20	N		0	0	0	1
DS0902	Y	<20	<20	<20	<20	N		0	0	0	1
DS0930	Y	<20	<20	<20	<20	N		0	0	0	1
DS1000	Y	<20	<20	<20	<20	N		0	0	0	1
DS1006	Y	<20	<20	<20	<20	N		0	0	0	1
DS1077	Y	<20	<20	<20	<20	N		0	0	0	1
DS1089	Y	<20	<20	<20	<20	N		0	0	0	1
DS1351	Y	<20	<20	<20	<20	N		0	0	0	1
DS1424	Y	<20	<20	<20	<20	N		0	0	0	1
DS1439	Y	<20	<20	<20	<20	N		0	0	0	1
DS1482	Y	<20	<20	<20	<20	N		0	0	0	1
DS1512	Y	<20	<20	<20	<20	N		0	0	0	1
DS1547	Y	<20	<20	<20	<20	N		0	0	0	1
DS1569	Y	<20	<20	<20	<20	N		0	0	0	1
DS1578	Y	<20	<20	<20	<20	N		0	0	0	1
DS1792	Y	<20	<20	<20	<20	N		0	0	0	1
DS1890	Y	<20	<20	<20	<20	N		0	0	0	1
DS1933	Y	<20	<20	<20	<20	N		0	0	0	1
DS1995	Y	<20	<20	<20	<20	N		0	0	0	1
DS2002	Y	<20	<20	<20	<20	N		0	0	0	1
DS2955	Y	<20	<20	<20	<20	N		0	0	0	1
Sample_ID	vax_status	DV1PRNT_Y1	DV2PRNT_Y1	DV3PRNT_Y1	DV4PRNT_Y1	PRNT_response	PRNT_serotype	Infonly_response	NoInf_response
DS0376	N	3403	167	573	751	Y	DV1-4	1	0
DS1277	N	2614	1570	1472	323	Y	DV1-4	1	0
DS1638	N	62	202	143	<20	Y	DV1, DV2, DV3	1	0
DS0427	N	339	<20	<20	84	Y	DV1, DV4	1	0
DS0343	N	217	352	100	97	Y	DV1-4	1	0
DS1234	N	448	268	214	560	Y	DV1-4	1	0
DS1436	N	<20	90	<20	<20	Y	DV2	1	0
DS1465	N	4358	1925	1793	2288	Y	DV1-4	1	0
DS1655	N	707	64	<20	<20	Y	DV1, DV2	1	0
DS2431	N	416	108	4828	68	Y	DV1-4	1	0
DS2684	N	408	673	187	408	Y	DV1-4	1	0
DS2697	N	3448	1485	1549	237	Y	DV1-4	1	0
DS2937	N	2152*	944	480	109	Y	DV1-4	1	0
DS0918	N	1347	34	96	351	Y	DV1-4	1	0
DS1026	N	21	214	<20	<20	Y	DV1, DV2	1	0
DS1057	N	50	104	29	<20	Y	DV1, DV2, DV3	1	0
DS1203	N	152	25	41	208	Y	DV1-4	1	0
DS1438	N	40	229	<20	<20	Y	DV1, DV2	1	0
DS1472	N	128	245	<20	<20	Y	DV1, DV2	1	0
DS1977	N	25	<20	21	322	Y	DV1, DV3, DV4	1	0
DS0210	N	63	195	53	<20	Y	DV1, DV2, DV3	1	0
DS1156	N	24	82	<20	<20	Y	DV1, DV2	1	0
DS1341	N	49	<20	534	<20	Y	DV1, DV3	1	0
DS1435	N	20	176	<20	<20	Y	DV1, DV2	1	0
DS0875	N	56	256	<20	<20	Y	DV1, DV2	1	0
DS1331	N	74	54	<20	291	Y	DV1, DV2, DV4	1	0
DS1913	N	<20	241	<20	<20	Y	DV2	1	0
DS2077	N	75	165	90*	<20	Y	DV1, DV2, DV3	1	0
DS2173	N	<20	127	<20	<20	Y	DV2	1	0
DS2213	N	139	150	<20	<20	Y	DV1, DV2	1	0
DS1558	N	<20	<20	<20	608	Y	DV4	1	0
DS2951	N	65	28	<20	<20	Y	DV1, DV2	1	0
DS1758	N	11640*	76022*	416	208	Y	DV1-4	1	0
DS2597	N	126	27	<20	<20	Y	DV1, DV2	1	0
DS0858	N	<20	65	<20	<20	Y	DV2	1	0
DS1415	N	145	82	<20	<20	Y	DV1, DV2	1	0
DS1704	N	42	<20	<20	<20	Y	DV1	1	0
DS1775	N	159	<20	<20	<20	Y	DV1	1	0
DS1856	N	<20	<20	<20	24	Y	DV4	1	0
DS2033	N	28	<20	<20	<20	Y	DV1	1	0
DS2117	N	282	117	<20	<20	Y	DV1, DV2	1	0
DS2983	N	178	23	<20	<20	Y	DV1, DV2	1	0
DS2728	N	<20	<20	<20	<20	N		1	0
DS0128	N	<20	<20	<20	<20	N		0	1
DS0912	N	<20	<20	<20	<20	N		0	1
DS1294	N	<20	<20	<20	<20	N		0	1
DS1516	N	<20	<20	<20	<20	N		0	1
DS2224	N	<20	<20	<20	<20	N		0	1
DS0943	N	<20	<20	<20	<20	N		0	1
DS1462	N	<20	<20	<20	<20	N		0	1
DS1825	N	<20	<20	<20	<20	N		0	1
DS0342	N	ND	ND	ND	ND			0	1
DS0455	N	ND	ND	ND	ND			0	1
DS0494	N	ND	ND	ND	ND			0	1
DS0772	N	ND	ND	ND	ND			0	1
DS0940	N	ND	ND	ND	ND			0	1
DS0989	N	ND	ND	ND	ND			0	1
DS1001	N	ND	ND	ND	ND			0	1
DS1044	N	ND	ND	ND	ND			0	1
DS1111	N	ND	ND	ND	ND			0	1
DS1159	N	ND	ND	ND	ND			0	1
DS1163	N	ND	ND	ND	ND			0	1
DS1165	N	ND	ND	ND	ND			0	1
DS1167	N	ND	ND	ND	ND			0	1
DS1202	N	ND	ND	ND	ND			0	1
DS1227	N	ND	ND	ND	ND			0	1
DS1474	N	ND	ND	ND	ND			0	1
DS1511	N	ND	ND	ND	ND			0	1
DS1542	N	ND	ND	ND	ND			0	1
DS1597	N	ND	ND	ND	ND			0	1
DS1623	N	ND	ND	ND	ND			0	1
DS1632	N	ND	ND	ND	ND			0	1
DS1809	N	ND	ND	ND	ND			0	1
DS1906	N	ND	ND	ND	ND			0	1
DS1949	N	ND	ND	ND	ND			0	1
DS1959	N	ND	ND	ND	ND			0	1
DS2198	N	ND	ND	ND	ND			0	1
DS2231	N	ND	ND	ND	ND			0	1
DS2237	N	ND	ND	ND	ND			0	1
DS2275	N	ND	ND	ND	ND			0	1
DS2381	N	ND	ND	ND	ND			0	1
DS2686	N	ND	ND	ND	ND			0	1
DS2738	N	ND	ND	ND	ND			0	1
DS2798	N	ND	ND	ND	ND			0	1
DS2953	N	ND	ND	ND	ND			0	1
DS2980	N	ND	ND	ND	ND			0	1
